# Supplementary material for: Calreticulin enhances the secretory trafficking of a misfolded α-1-antitrypsin
Source: J Biol Chem. 2021 Jan 13;295(49):16754–72. doi: 10.1074/jbc.RA120.014372 (PMC7864070; doi:10.1074/jbc.RA120.014372)
Supplement: Supplementary file 1 [file mmc1.zip]

Archive with 3 entries (3 files):
- 160863_3_supp_596467_qgkgmj.docx
- 160863_3_supp_596477_qgkvmm.xlsx
- 160863_3_supp_596478_qgkkmm.xlsx
