# Supplementary material for: Calreticulin enhances the secretory trafficking of a misfolded α-1-antitrypsin
Source: J Biol Chem. 2021 Jan 13;295(49):16754–72. doi: 10.1074/jbc.RA120.014372 (PMC7864070; doi:10.1074/jbc.RA120.014372)
Supplement: Supplementary file 1 [file mmc1.zip › 160863_3_supp_596477_qgkvmm.xlsx]

## Sheet: Figure 1
Replicate Number (all were done from one transduction set)	Sample	eYFP media fluorescence (raw)	eYFP media fluorescence (baseline corrected to respective untransfected control)	eYFP media fluorescence normalized to CRT-/-	% live cells	% eYFP positive cells	eYFP positive cell MFI	eYFP cell MFI normalized to CRT-/-	eYFP positive cell count	Media/cell ratio = eYFP media fluorescence (corrected) /(eYFP positive cell MFI x eYFP positive cell count)	Media/cell ratio normalized to CRT-/-
Replicate 1	Untransfected CRT-/-	197062	0	NA	97.6	NA	NA	NA	NA	NA	NA
	Untransfected CRT WT	206940	0	NA	98.5	NA	NA	NA	NA	NA	NA
	Untransfected CRT Y92A	198546	0	NA	99.1	NA	NA	NA	NA	NA	NA
	AAT CRT-/-	411361	214299	1	91.9	3.76	731	1	1243	0.235848	1
	AAT CRT WT	426418	219478	1.02416	95.6	2.73	783	1.07114	972	0.288378	1.22273
	AAT CRT Y92A	445437	246891	1.15208	94.7	2.69	750	1.02599	974	0.337975	1.43302
	ATZ CRT-/-	253540	56478	1	90.5	8.29	1212	1	2549	0.0182813	1
	ATZ CRT WT	266384	59444	1.05252	95.6	4.86	1215	1.00248	1712	0.0285777	1.56322
	ATZ CRT Y92A	271330	72784	1.28871	95.7	5.72	1377	1.13614	2114	0.0250033	1.3677
Replicate 2	Untransfected CRT-/-	199876	0	NA	98.5	NA	NA	NA	NA	NA	NA
	Untransfected CRT WT	199958	0	NA	98.6	NA	NA	NA	NA	NA	NA
	Untransfected CRT Y92A	199242	0	NA	98.8	NA	NA	NA	NA	NA	NA
	AAT CRT-/-	379928	180053	1	91.9	3.87	621	1	1618	0.179197	1
	AAT CRT WT	360591	160634	0.892148	95.6	3.65	645	1.03865	1541	0.161612	0.901872
	AAT CRT Y92A	395032	195790	1.0874	94.7	3.94	668	1.07568	1682	0.174256	0.972431
	ATZ CRT-/-	237284	37408.6	1	95.3	6.97	1400	1	2860	0.0093428	1
	ATZ CRT WT	243978	44020.7	1.17676	96.4	6.41	1179	0.842143	2697	0.013844	1.48179
	ATZ CRT Y92A	248853	49611.3	1.3262	96.3	6.03	1243	0.887857	2579	0.015476	1.65646
Replicate 3	Untransfected CRT-/-	208611	0	NA	98.7	NA	NA	NA	NA	NA	NA
	Untransfected CRT WT	211960	0	NA	98.6	NA	NA	NA	NA	NA	NA
	Untransfected CRT Y92A	213557	0	NA	99.1	NA	NA	NA	NA	NA	NA
	AAT CRT-/-	351056	142446	1	97	3.74	553	1	1572	0.163859	1
	AAT CRT WT	354454	142494	1.00034	96.8	4.26	568	1.02712	1817	0.138068	0.842601
	AAT CRT Y92A	369884	156327	1.09745	97.1	4.57	615	1.11212	1948	0.130488	0.796339
	ATZ CRT-/-	271352	62741	1	97.3	6.22	1003	1	2603	0.0240312	1
	ATZ CRT WT	273838	61878.6	0.986255	97.5	5.58	914	0.911266	2368	0.0285899	1.1897
	ATZ CRT Y92A	283145	69587.6	1.10912	98.2	5.66	1110	1.10668	2476	0.0253197	1.05361
Replicate 4	Untransfected CRT-/-	219961	0	NA	99.6	NA	NA	NA	NA	NA	NA
	Untransfected CRT WT	210287	0	NA	99.6	NA	NA	NA	NA	NA	NA
	Untransfected CRT Y92A	217836	0	NA	99.6	NA	NA	NA	NA	NA	NA
	AAT CRT-/-	369898	149937	1	98.8	3.66	533	1	1538	0.182905	1
	AAT CRT WT	320547	110260	0.735376	98.4	3.7	515	0.966229	1496	0.143113	0.782446
	AAT CRT Y92A	345295	127458	0.850079	98.3	5.23	509	0.954972	2074	0.120737	0.66011
	ATZ CRT-/-	264074	44113.6	1	98.8	6.43	1003	1	2728	0.0161223	1
	ATZ CRT WT	260934	50647	1.1481	98.3	6.29	741	0.738784	2562	0.0266782	1.65474
	ATZ CRT Y92A	257139	39302.8	0.890945	98.3	6.58	829	0.82652	2524	0.0187836	1.16507
Replicate 5	Untransfected CRT-/-	214489	0	NA	99.8	NA	NA	NA	NA	NA	NA
	Untransfected CRT WT	210750	0	NA	99.7	NA	NA	NA	NA	NA	NA
	Untransfected CRT Y92A	217271	0	NA	99.8	NA	NA	NA	NA	NA	NA
	AAT CRT-/-	292459	77970.2	1	99.4	1.48	536	1	598	0.243256	1
	AAT CRT WT	271805	61055.2	0.783058	99.6	1.09	549	1.02425	467	0.238141	0.978973
	AAT CRT Y92A	309370	92098.4	1.1812	99	2.73	533	0.994403	1132	0.152644	0.627503
	ATZ CRT-/-	233389	18900.8	1	99.6	4.19	1151	1	1720	0.00954721	1
	ATZ CRT WT	234903	24153.2	1.27789	99.5	2.63	911	0.791486	1092	0.0242792	2.54306
	ATZ CRT Y92A	243933	26661.4	1.4106	99.3	5.41	1079	0.937446	2197	0.0112469	1.17803
Replicate 6	Untransfected CRT-/-	231226	0	NA	99.3	NA	NA	NA	NA	NA	NA
	Untransfected CRT WT	228799	0	NA	99.4	NA	NA	NA	NA	NA	NA
	Untransfected CRT Y92A	236513	0	NA	99.5	NA	NA	NA	NA	NA	NA
	AAT CRT-/-	368148	136922	1	98	3.52	701	1	1416	0.13794	1
	AAT CRT WT	324446	95647.2	0.698553	98.3	3.9	708	1.00999	1579	0.0855573	0.620248
	AAT CRT Y92A	411524	175012	1.27819	98.3	4.11	689	0.982882	1719	0.147765	1.07122
	ATZ CRT-/-	273406	42179.6	1	98.1	7.47	1202	1	3052	0.0114978	1
	ATZ CRT WT	268262	39462.8	0.93559	98	6.5	964	0.801997	2668	0.0153435	1.33448
	ATZ CRT Y92A	280528	44014.8	1.04351	98.2	7.37	1107	0.920965	3140	0.0126626	1.10131
Replicate 7	Untransfected CRT-/-	268801	0	NA	98.6	NA	NA	NA	NA	NA	NA
	Untransfected CRT WT	258723	0	NA	99.1	NA	NA	NA	NA	NA	NA
	Untransfected CRT Y92A	279331	0	NA	99.2	NA	NA	NA	NA	NA	NA
	AAT CRT-/-	444136	175336	1	95.9	6.33	1202	1	3052	0.0477949	1
	AAT CRT WT	425857	167134	0.953222	97.1	3.88	964	0.801997	2668	0.0649833	1.35963
	AAT CRT Y92A	470904	191573	1.09261	96.7	5.91	1107	0.920965	3140	0.0551134	1.15312
	ATZ CRT-/-	323779	54978.2	1	96.1	7.55	1119	1	3211	0.015301	1
	ATZ CRT WT	326557	67833.4	1.23382	97.1	4.6	1008	0.900804	2001	0.0336307	2.19794
	ATZ CRT Y92A	341303	61971.6	1.1272	96.3	7.09	1028	0.918677	3047	0.0197846	1.29303
Replicate 8	Untransfected CRT-/-	227889	0	NA	99.6	NA	NA	NA	NA	NA	NA
	Untransfected CRT WT	228060	0	NA	99.6	NA	NA	NA	NA	NA	NA
	Untransfected CRT Y92A	225627	0	NA	99.7	NA	NA	NA	NA	NA	NA
	AAT CRT-/-	511432	283544	1	98.5	6.21	929	1	2622	0.116405	1
	AAT CRT WT	480650	252590	0.890834	97.7	2.88	914	0.983854	1226	0.225413	1.93646
	AAT CRT Y92A	518757	293131	1.03381	97	4.74	919	0.989236	1992	0.160124	1.37558
	ATZ CRT-/-	318125	90236.2	1	96.7	7.52	1266	1	3125	0.0228085	1
	ATZ CRT WT	317865	89805.2	0.995224	97.9	3.96	1084	0.85624	1712	0.0483914	2.12164
	ATZ CRT Y92A	316589	90962.8	1.00805	97.2	5.9	1261	0.996051	2514	0.0286935	1.25802
Replicate 9	Untransfected CRT-/-	259609	0	NA	99.4	NA	NA	NA	NA	NA	NA
	Untransfected CRT WT	253976	0	NA	99.6	NA	NA	NA	NA	NA	NA
	Untransfected CRT Y92A	255890	0	NA	99.7	NA	NA	NA	NA	NA	NA
	AAT CRT-/-	427263	167654	1	97.4	6.81	635	1	2730	0.0967115	1
	AAT CRT WT	414701	160726	0.958673	97.9	3.99	635	1	1645	0.153867	1.59099
	AAT CRT Y92A	447311	191421	1.14176	97.8	4.98	665	1.04724	2053	0.14021	1.44978
	ATZ CRT-/-	309831	50222.6	1	97.8	6.81	969	1	3893	0.0133135	1
	ATZ CRT WT	307527	53551.2	1.06628	98.4	6.41	891	0.919505	2644	0.0227316	1.70741
	ATZ CRT Y92A	313178	57288.4	1.14069	98.3	7.98	977	1.00826	3323	0.0176458	1.32541

## Sheet: Figure 3
Replicate Number *indicates replicate was done in parallel with Figure 4	Sample	eYFP media fluorescence (raw)	eYFP media fluorescence (baseline corrected to respective untransfected control)	eYFP media fluorescence normalized to CRT ko	% live cells	% eYFP positive cells	eYFP positive cell MFI	eYFP cell MFI normalized to CRT ko	eYFP positive cell count	Media/cell ratio = (eYFP media fluorescence (corrected)) /(eYFP positive cell MFI x eYFP positive cell count)	Media/cell ratio normalized to CRT ko
Replicate 1	Untransfected CRT ko	269595	0	NA	96.6	NA	NA	NA	NA	NA	NA
	Untransfected WT	275220	0	NA	97.1	NA	NA	NA	NA	NA	NA
	AAT CRT ko	689232	419637	1	81.1	44.3	5723	1	2689	0.0272684	1
	AAT WT	804230	529010	1.26064	83.1	39.5	5816	1.01625	2590	0.0351188	1.28789
	ATZ CRT ko	330562	60966.4	1	80.2	42.3	7099	1	2645	0.00324689	1
	ATZ WT	398579	123359	2.0234	81.6	39.3	6665	0.938865	2499	0.00740637	2.28106
Replicate 2	Untransfected CRT ko	234752	0	NA	96.8	NA	NA	NA	NA	NA	NA
	Untransfected WT	246041	0	NA	95.4	NA	NA	NA	NA	NA	NA
	AAT CRT ko	541366	306615	1	92	26.9	6336	1	2112	0.0229131	1
	AAT WT	713603	467561	1.52492	94.4	18.8	5749	0.907355	1563	0.052034	2.27093
	ATZ CRT ko	280129	45376.8	1	93.1	22.6	6972	1	1826	0.00356431	1
	ATZ WT	345289	99247.8	2.18719	95.5	16.1	6536	0.937464	1382	0.0109875	3.08266
Replicate 3	Untransfected CRT ko	262702	0	NA	93.1	NA	NA	NA	NA	NA	NA
	Untransfected WT	259571	0	NA	99.4	NA	NA	NA	NA	NA	NA
	AAT CRT ko	296909	34207.2	1	96.5	10.2	3817	1	791	0.0113297	1
	AAT WT	372108	112537	3.28987	99.1	14.4	3747	0.981661	1210	0.0248215	2.19083
	ATZ CRT ko	269985	7283.2	1	97.5	8.36	4095	1	684	0.00260023	1
	ATZ WT	285296	25725.4	3.53216	99.1	15.2	4451	1.08694	1301	0.0044425	1.7085
Replicate 4	Untransfected CRT ko	265256	0	NA	98.2	NA	NA	NA	NA	NA	NA
	Untransfected WT	255558	0	NA	99.3	NA	NA	NA	NA	NA	NA
	AAT CRT ko	393258	128002	1	96.9	12.4	4681	1	716	0.0381912	1
	AAT WT	531939	276381	2.1592	98.9	20.9	4919	1.05084	1362	0.0412528	1.08016
	ATZ CRT ko	282193	16936.8	1	98.4	16	5975	1	927	0.00305783	1
	ATZ WT	307223	51664.6	3.05043	98.4	20	5215	0.872803	1365	0.00725782	2.37352
Replicate 5	Untransfected CRT ko	280802	0	NA	99.7	NA	NA	NA	NA	NA	NA
	Untransfected WT	281176	0	NA	99.8	NA	NA	NA	NA	NA	NA
	AAT CRT ko	959551	678749	1	98.9	17.9	2100	1	7283	0.0443792	1
	AAT WT	1206710	925534	1.36359	99.6	11.2	2106	1.00286	4899	0.089707	2.02137
	ATZ CRT ko	329966	49164.4	1	99.1	16.6	3628	1	7003	0.00193508	1
	ATZ WT	451169	169993	3.45764	99.6	11.5	3446	0.949835	5095	0.00968213	5.00347
Replicate 6	Untransfected CRT ko	304722	0	NA	99.4	NA	NA	NA	NA	NA	NA
	Untransfected WT	281386	0	NA	99.6	NA	NA	NA	NA	NA	NA
	AAT CRT ko	560611	255889	1	98	12.3	1738	1	2981	0.04939	1
	AAT WT	637545	356159	1.39185	99.3	32.1	3020	1.73763	7936	0.0148606	0.300882
	ATZ CRT ko	331362	26639.4	1	97.1	28.1	3374	1	6640	0.00118908	1
	ATZ WT	352339	70953.2	2.66347	99.3	20.6	2836	0.840545	5506	0.00454391	3.82136
Replicate 7	Untransfected CRT ko	298550	0	NA	99.4	NA	NA	NA	NA	NA	NA
	Untransfected WT	297215	0	NA	99.4	NA	NA	NA	NA	NA	NA
	AAT CRT ko	539894	241345	1	99.3	3.24	1238	1	903	0.215889	1
	AAT WT	478941	181726	0.752973	99.4	3.92	1098	0.886914	1099	0.150597	0.69757
	ATZ CRT ko	319187	20637	1	99.2	4.58	2613	1	1278	0.00617983	1
	ATZ WT	330164	32949.2	1.59661	99.1	5.22	2128	0.81439	1449	0.0106857	1.72913
Replicate 8*	Untransfected CRT ko	323971	0	NA	95.9	NA	NA	NA	NA	NA	NA
	Untransfected WT	325844	0	NA	94	NA	NA	NA	NA	NA	NA
	AAT CRT ko	1135890	811919	1	78.1	33.4	1755	1	5247	0.0881707	1
	AAT WT	1260660	934816	1.15137	73.9	31.1	2020	1.151	4722	0.0980051	1.11154
	ATZ CRT ko	555033	231062	1	76.2	37.1	3098	1	5629	0.01325	1
	ATZ WT	605763	279919	1.21145	74.4	27.2	2734	0.882505	4198	0.0243889	1.84067
Replicate 9*	Untransfected CRT ko	328458	0	NA	94.9	NA	NA	NA	NA	NA	NA
	Untransfected WT	339020	0	NA	94.1	NA	NA	NA	NA	NA	NA
	AAT CRT ko	1025270	696812	1	85.6	18.2	2713	1	6675	0.0384782	1
	AAT WT	1071480	732460	1.05116	86.1	18.1	2483	0.915223	6767	0.0435924	1.13291
	ATZ CRT ko	450360	121902	1	87.2	14.7	3828	1	5474	0.00581748	1
	ATZ WT	528436	189416	1.55384	87	15.9	3613	0.943835	6063	0.00864691	1.48637
Replicate 10*	Untransfected CRT ko	257710	0	NA	96.1	NA	NA	NA	NA	NA	NA
	Untransfected WT	261623	0	NA	95.8	NA	NA	NA	NA	NA	NA
	AAT CRT ko	1185230	927520	1	86.1	18.8	2024	1	6663	0.068777	1
	AAT WT	1353820	1.0922e+06	1.17755	88.1	18.9	2096	1.03557	7049	0.0739235	1.07483
	ATZ CRT ko	428559	170849	1	86	22.1	3600	1	7875	0.00602643	1
	ATZ WT	525675	264052	1.54552	88.3	20.3	3430	0.952778	7612	0.0101134	1.67817
Replicate 11*	Untransfected CRT ko	316508	0	NA	97	NA	NA	NA	NA	NA	NA
	Untransfected WT	313520	0	NA	94.3	NA	NA	NA	NA	NA	NA
	AAT CRT ko	1002190	685682	1	88.7	17.7	2300	1	6799	0.043848	1
	AAT WT	1042210	728690	1.06272	87.3	16.7	2249	0.977826	6260	0.0517582	1.1804
	ATZ CRT ko	429547	113039	1	90.1	18.6	3595	1	7297	0.00430909	1
	ATZ WT	523091	209572	1.85397	89	19.5	3434	0.955216	7685	0.00794124	1.8429
Replicate 12*	Untransfected CRT ko	286754	0	NA	94.6	NA	NA	NA	NA	NA	NA
	Untransfected WT	294638	0	NA	93.7	NA	NA	NA	NA	NA	NA
	AAT CRT ko	1169640	882886	1	91.5	12.6	2624	1	4869	0.0691036	1
	AAT WT	1156660	862022	0.976369	92.4	9.88	2278	0.86814	3960	0.0955585	1.38283
	ATZ CRT ko	430916	144161	1	90.2	13.6	3305	1	5078	0.00858982	1
	ATZ WT	529459	234821	1.62888	89.7	12.3	3079	0.931619	4701	0.0162232	1.88866
Replicate 13*	Untransfected CRT ko	285504	0	NA	95.9	NA	NA	NA	NA	NA	NA
	Untransfected WT	297627	0	NA	93.6	NA	NA	NA	NA	NA	NA
	AAT CRT ko	1243620	958116	1	89.6	17.7	2211	1	3936	0.110097	1
	AAT WT	1151390	853763	0.891085	87.6	15.5	1943	0.878788	3358	0.130853	1.18853
	ATZ CRT ko	387173	101670	1	88.9	18.4	3625	1	3971	0.0070629	1
	ATZ WT	533423	235796	2.31924	84.7	18.8	3274	0.903172	3889	0.0185191	2.62202
Replicate 14*	Untransfected CRT ko	283738	0	NA	95.5	NA	NA	NA	NA	NA	NA
	Untransfected WT	296879	0	NA	95.7	NA	NA	NA	NA	NA	NA
	AAT CRT ko	1818490	1.53475e+06	1	71.5	36.2	2642	1	5027	0.115557	1
	AAT WT	2076680	1.7798e+06	1.15967	73.1	29	2528	0.956851	4285	0.164302	1.42183
	ATZ CRT ko	747574	463836	1	75.5	43.8	4610	1	6495	0.0154912	1
	ATZ WT	897861	600983	1.29568	74.9	33.5	3915	0.849241	5146	0.0298305	1.92565
Replicate 15*	Untransfected CRT ko	303921	0	NA	96.2	NA	NA	NA	NA	NA	NA
	Untransfected WT	321280	0	NA	94.8	NA	NA	NA	NA	NA	NA
	AAT CRT ko	1964730	1.66081e+06	1	88.1	28	2416	1	9754	0.0704758	1
	AAT WT	1660930	1.33965e+06	0.806625	83.1	20.7	2043	0.845613	7011	0.0935283	1.3271
	ATZ CRT ko	619708	315787	1	90	28.1	4471	1	10480	0.0067395	1
	ATZ WT	709064	387784	1.22799	85.9	26.1	3942	0.881682	9434	0.0104274	1.54721
Replicate 16*	Untransfected CRT ko	327833	0	NA	94.8	NA	NA	NA	NA	NA	NA
	Untransfected WT	346965	0	NA	95.6	NA	NA	NA	NA	NA	NA
	AAT CRT ko	1391510	1063677	1	75.2	24	2087	1	3970	0.12838	1
	AAT WT	1667090	1.32012e+06	1.2411	72.5	19.8	2142	1.02635	3189	0.19326	1.50537
	ATZ CRT ko	619330	291497	1	82.8	29.9	4174	1	5811	0.012018	1
	ATZ WT	809509	462544	1.58679	78.3	27	3711	0.889075	5037	0.0247452	2.05901

## Sheet: Figure 4
Replicate Number	Sample	eYFP media fluorescence (raw)	eYFP media fluorescence (baseline corrected to respective untransfected control)	eYFP media fluorescence normalized to CNX ko	% live cells	% eYFP positive cells	eYFP positive cell MFI	eYFP cell MFI normalized to CNX ko	eYFP positive cell count	Media/cell ratio = (eYFP media fluorescence (corrected)) /(eYFP positive cell MFI x eYFP positive cell count)	Media/cell ratio normalized to CNX ko
Replicate 1	Untransfected CNX ko	309137	0	NA	94.6	NA	NA	NA	NA	NA	NA
	Untransfected WT	318625	0	NA	94.9	NA	NA	NA	NA	NA	NA
	AAT CNX ko	1436170	1127033	1	79.7	25.6	1738	1	4440	0.146051	1
	AAT WT	1627590	1308965	1.16143	85.5	23.9	1985	1.14212	4768	0.138303	0.946951
	ATZ CNX ko	632239	323102	1	81.5	27.9	2775	1	4998	0.0232959	1
	ATZ WT	665443	346818	1.0734	86.9	22	2801	1.00937	4475	0.0276691	1.18772
Replicate 2	Untransfected CNX ko	308761	0	NA	90.6	NA	NA	NA	NA	NA	NA
	Untransfected WT	326430	0	NA	90.3	NA	NA	NA	NA	NA	NA
	AAT CNX ko	1015510	706749	1	89.1	12.6	2444	1	4776	0.060548	1
	AAT WT	1192290	865860	1.22513	91.7	11	2517	1.02987	4151	0.0828727	1.36871
	ATZ CNX ko	484100	175339	1	88.5	11.7	3577	1	4377	0.0111991	1
	ATZ WT	529009	202579	1.15536	91.4	10.5	3649	1.02013	3984	0.0139348	1.24428
Replicate 3	Untransfected CNX ko	274866	0	NA	93.5	NA	NA	NA	NA	NA	NA
	Untransfected WT	276485	0	NA	94.1	NA	NA	NA	NA	NA	NA
	AAT CNX ko	2173480	1.89861e+06	1	94	14.2	2277	1	5574	0.149591	1
	AAT WT	2060570	1.78408e+06	0.939677	93.4	14.7	2380	1.04523	5758	0.130187	0.870282
	ATZ CNX ko	663854	388988	1	91.4	12.2	3394	1	4696	0.024406	1
	ATZ WT	658506	382020	0.982086	90.6	15.4	3422	1.00825	6039	0.0184859	0.757434
Replicate 4	Untransfected CNX ko	311500	0	NA	93.9	NA	NA	NA	NA	NA	NA
	Untransfected WT	317159	0	NA	92.8	NA	NA	NA	NA	NA	NA
	AAT CNX ko	1081070	769570	1	85.9	17.5	2199	1	6397	0.0547074	1
	AAT WT	1088300	771141	1.00204	86.5	17	2223	1.01091	6255	0.0554584	1.01373
	ATZ CNX ko	532237	220737	1	86.9	19.3	3482	1	7188	0.00881939	1
	ATZ WT	544886	227727	1.03167	89.1	18.4	3544	1.01781	7145	0.00899329	1.01972
Replicate 5	Untransfected CNX ko	278994	0	NA	88.4	NA	NA	NA	NA	NA	NA
	Untransfected WT	287571	0	NA	91.3	NA	NA	NA	NA	NA	NA
	AAT CNX ko	902995	624002	1	89.2	10.7	2264	1	3968	0.0694605	1
	AAT WT	954810	667239	1.06929	90.8	9.02	2165	0.956272	3443	0.0895131	1.28869
	ATZ CNX ko	504955	225961	1	89.3	13.5	3191	1	4957	0.0142852	1
	ATZ WT	477704	190134	0.841444	91.4	11.7	3060	0.958947	4544	0.0136741	0.957219
Replicate 6	Untransfected CNX ko	277142	0	NA	91.8	NA	NA	NA	NA	NA	NA
	Untransfected WT	294250	0	NA	94.4	NA	NA	NA	NA	NA	NA
	AAT CNX ko	1002060	724918	1	88.4	14	2225	1	3096	0.105234	1
	AAT WT	1181330	887080	1.2237	92.5	10.4	1938	0.871011	2463	0.185842	1.76598
	ATZ CNX ko	476092	198950	1	90.3	13.9	3084	1	3179	0.0202926	1
	ATZ WT	485193	190943	0.959758	90.9	13.8	3262	1.05772	3217	0.0181957	0.896668
Replicate 7	Untransfected CNX ko	295640	0	NA	95.7	NA	NA	NA	NA	NA	NA
	Untransfected WT	282330	0	NA	92.9	NA	NA	NA	NA	NA	NA
	AAT CNX ko	1934050	1.63841e+06	1	66.4	34.2	2635	1	4486	0.138606	1
	AAT WT	2027040	1.74471e+06	1.06488	80.6	29.4	2545	0.965844	4939	0.138802	1.00141
	ATZ CNX ko	854588	558948	1	74	36.7	3824	1	5820	0.0251149	1
	ATZ WT	832032	549701	0.983456	81.7	36.7	4071	1.06459	6442	0.0209607	0.834592
Replicate 8	Untransfected CNX ko	293880	0	NA	93.7	NA	NA	NA	NA	NA	NA
	Untransfected WT	309354	0	NA	92.4	NA	NA	NA	NA	NA	NA
	AAT CNX ko	1697020	1.40314e+06	1	85.1	24.4	2177	1	8393	0.0767937	1
	AAT WT	1788500	1.47915e+06	1.05417	87.2	27.8	2412	1.10795	9570	0.0640799	0.834443
	ATZ CNX ko	677502	383622	1	88.1	26.5	3732	1	9785	0.0105051	1
	ATZ WT	694168	384815	1.00311	88.9	25.9	3824	1.02465	9644	0.0104346	0.993289
Replicate 9	Untransfected CNX ko	315726	0	NA	94.5	NA	NA	NA	NA	NA	NA
	Untransfected WT	320906	0	NA	91.2	NA	NA	NA	NA	NA	NA
	AAT CNX ko	1504260	1188534	1	78.5	21	1812	1	3837	0.170947	1
	AAT WT	1899960	1.57905e+06	1.32857	84.6	18.9	1929	1.06457	3904	0.209679	1.22657
	ATZ CNX ko	755696	439970	1	85.1	30.6	3621	1	6417	0.0189349	1
	ATZ WT	805283	484377	1.10093	89.1	25.8	3801	1.04971	5775	0.0220665	1.16539

## Sheet: Supporting Figure 1
Replicate Number / Transduction Number	Sample	eYFP media fluorescence (raw)	eYFP media fluorescence (baseline corrected to respective untransfected control)	eYFP media fluorescence normalized to CRT-/-	% live cells	% eYFP positive cells	eYFP positive cell MFI	eYFP cell MFI normalized to CRT-/-	eYFP positive cell count	Media/cell ratio = Media fluorescence (corrected) /(eYFP MFI x eYFP cell count)	Media/cell ratio normalized to CRT-/-
Replicate 1 / T1	Untransfected CRT-/-	196055	0	NA	NA	NA	NA	NA	NA	NA	NA
	Untransfected CRT WT	197467	0	NA	NA	NA	NA	NA	NA	NA	NA
	AAT CRT-/-	297285	101230	1	NA	3.86	2550	1	239	0.1661	1
	AAT CRT WT	279897	82430.3	0.81429	NA	4.36	2471	0.96902	295	0.113082	0.680805
	ATZ CRT-/-	210494	14438.7	1	NA	6.54	3795	1	425	0.00895213	1
	ATZ CRT WT	220599	23132.3	1.60211	NA	4.85	2724	0.717787	345	0.0246146	2.74958
Replicate 2 / T1	Untransfected CRT-/-	191047	0	NA	NA	NA	NA	NA	NA	NA	NA
	Untransfected CRT WT	191047	0	NA	NA	NA	NA	NA	NA	NA	NA
	AAT CRT-/-	317979	126932	1	93.0379	2.91	1430	1	258	0.344046	1
	AAT CRT WT	300407	109360	0.861561	93.6084	1.43	1380	0.965035	129	0.614313	1.78555
	ATZ CRT-/-	259120	68073.7	1	94.3956	8.5	2388	1	766	0.0372148	1
	ATZ CRT WT	250663	59616.7	0.875767	92.2149	5.58	1470	0.615578	490	0.0827664	2.22402
Replicate 3 / T5	Untransfected CRT-/-	198433	0	NA	67	NA	NA	NA	NA	NA	NA
	Untransfected CRT WT	200985	0	NA	70.8	NA	NA	NA	NA	NA	NA
	AAT CRT-/-	396084	197651	1	74.0834	5.34	1332	1	345	0.430107	1
	AAT CRT WT	315506	114521	0.579409	74.7624	4.89	1209	0.907658	323	0.293262	0.681836
	ATZ CRT-/-	270009	71575.7	1	72.2933	18.3	2656	1	1156	0.023312	1
	ATZ CRT WT	262193	61208	0.855151	70.5521	11.8	1876	0.706325	733	0.0445114	1.90938
Replicate 4 / T1	Untransfected CRT-/-	201828	0	NA	95.9	NA	NA	NA	NA	NA	NA
	Untransfected CRT WT	210980	0	NA	96.7	NA	NA	NA	NA	NA	NA
	AAT CRT-/-	262410	60581.3	1	89.8152	1.61	1394	1	127	0.342194	1
	AAT CRT WT	248739	37759	0.623278	90.2267	1.82	1451	1.04089	146	0.178238	0.520868
	ATZ CRT-/-	235411	33582.3	1	88.8142	7.75	3329	1	614	0.0164297	1
	ATZ CRT WT	236640	25660	0.764092	88.5663	5.03	2835	0.851607	396	0.0228564	1.39117
Replicate 5 / T1	Untransfected CRT-/-	184178	0	NA	96.2	NA	NA	NA	NA	NA	NA
	Untransfected CRT WT	189654	0	NA	97.2	NA	NA	NA	NA	NA	NA
	AAT CRT-/-	212766	28588.3	1	95.3444	1.97	1141	1	179	0.139975	1
	AAT CRT WT	212286	22632.3	0.791663	96.4289	1.63	987	0.865031	153	0.149872	1.07071
	ATZ CRT-/-	230310	46132	1	89.4803	11.1	2475	1	948	0.0196616	1
	ATZ CRT WT	244730	55076	1.19388	94.6036	7.77	2135	0.862626	708	0.036436	1.85316
Replicate 6 / T5	Untransfected CRT-/-	183645	0	NA	97.3	NA	NA	NA	NA	NA	NA
	Untransfected CRT WT	182842	0	NA	98	NA	NA	NA	NA	NA	NA
	AAT CRT-/-	323288	139643	1	86.452	9.21	1457	1	700	0.136918	1
	AAT CRT WT	289197	106354	0.761618	90.0364	6.81	1307	0.897049	556	0.146354	1.06892
	ATZ CRT-/-	244488	60842.7	1	94.3517	13.9	2961	1	1228	0.0167329	1
	ATZ CRT WT	236998	54155.7	0.890094	92.5242	11.3	2341	0.790611	976	0.0237024	1.41652
Replicate 7 / T1	Untransfected CRT-/-	205936	0	NA	95.8	NA	NA	NA	NA	NA	NA
	Untransfected CRT WT	221491	0	NA	97.2	NA	NA	NA	NA	NA	NA
	AAT CRT-/-	512578	306642	1	94.9454	5.23	1699	1	469	0.384827	1
	AAT CRT WT	592668	371176	1.21045	96.7153	3.71	1637	0.963508	342	0.662988	1.72282
	ATZ CRT-/-	290369	84432.8	1	94.5014	12	4630	1	1062	0.0171714	1
	ATZ CRT WT	356582	135091	1.59998	97.0224	7.82	3246	0.70108	724	0.0574828	3.34759
Replicate 8 / T5	Untransfected CRT-/-	206873	0	NA	95	NA	NA	NA	NA	NA	NA
	Untransfected CRT WT	211455	0	NA	95.1	NA	NA	NA	NA	NA	NA
	AAT CRT-/-	675797	468924	1	95.9869	2.88	1594	1	682	0.43135	1
	AAT CRT WT	540816	329361	0.702375	96.3682	1.67	1498	0.939774	612	0.35926	0.832873
	ATZ CRT-/-	313257	106384	1	95.7406	13.4	3820	1	1214	0.02294	1
	ATZ CRT WT	323128	111673	1.04972	95.8009	10.4	2870	0.751309	948	0.0410449	1.78923
Replicate 9 / T1 (outlier, excluded	Untransfected CRT-/-	217759	0	NA	81.9	NA	NA	NA	NA	NA	NA
for analysis)	Untransfected CRT WT	220726	0	NA	71.4	NA	NA	NA	NA	NA	NA
	AAT CRT-/-	311683	93923.7	1	88.7834	2.88	356	1	226	1.16739	1
	AAT CRT WT	314357	93630.3	0.996877	88.8581	1.67	382	1.07303	300	0.817019	0.699867
	ATZ CRT-/-	244717	26958	1	87.0092	4.61	611	1	344	0.128259	1
	ATZ CRT WT	252647	31920.7	1.18409	86.3527	3.07	481	0.787234	232	0.286048	2.23024
Replicate 10 / T1	Untransfected CRT-/-	200593	0	NA	90.5	NA	NA	NA	NA	NA	NA
	Untransfected CRT WT	210070	0	NA	93.8	NA	NA	NA	NA	NA	NA
	AAT CRT-/-	378069	177476	1	85.8218	4.6	603	1	694	0.424096	1
	AAT CRT WT	358978	148908	0.839028	89.7967	2.8	568	0.941957	456	0.574915	1.35563
	ATZ CRT-/-	260845	60252.3	1	87.787	8.05	1044	1	1284	0.0449478	1
	ATZ CRT WT	275431	65360.3	1.08478	91.076	5.35	864	0.827586	903	0.0837747	1.86382
Replicate 11 / T5	Untransfected CRT-/-	203445	0	NA	96.8	NA	NA	NA	NA	NA	NA
	Untransfected CRT WT	203445	0	NA	94.8	NA	NA	NA	NA	NA	NA
	AAT CRT-/-	387071	183626	1	92.9537	4.66	586	1	817	0.383544	1
	AAT CRT WT	335762	132317	0.720579	89.3829	4.39	542	0.924915	733	0.333053	0.868357
	ATZ CRT-/-	258812	55367.3	1	93.8594	10.2	906	1	1799	0.0339699	1
	ATZ CRT WT	259104	55659.3	1.00527	90.8918	6.5	856	0.944812	1115	0.0583162	1.7167
Replicate 12 / T1	Untransfected CRT-/-	212105	0	NA	96.4	NA	NA	NA	NA	NA	NA
	Untransfected CRT WT	210950	0	NA	96.7	NA	NA	NA	NA	NA	NA
	AAT CRT-/-	332857	120752	1	86.5	12.5	1503	1	1944	0.0413275	1
	AAT CRT WT	318773	107823	0.892929	90.7	4.24	1242	0.826347	708	0.122619	2.967
	ATZ CRT-/-	271252	59146.7	1	89.4891	12.5	1916	1	2031	0.0151993	1
	ATZ CRT WT	256013	45062.7	0.76188	92.1196	5.25	1518	0.792276	900	0.0329839	2.17009
