# Supplementary material for: Calreticulin enhances the secretory trafficking of a misfolded α-1-antitrypsin
Source: J Biol Chem. 2021 Jan 13;295(49):16754–72. doi: 10.1074/jbc.RA120.014372 (PMC7864070; doi:10.1074/jbc.RA120.014372)
Supplement: Supplementary file 1 [file mmc1.zip › 160863_3_supp_596478_qgkkmm.xlsx]

## Sheet: CRT-Proteins&Peptides (n=492)
Protein FDR Confidence: Combined	Accession	Description	Exp. q-value: Combined	Sum PEP Score	Coverage [%]	# Peptides	# PSMs	# Unique Peptides	# AAs	MW [kDa]	calc. pI	# Peptides (by Search Engine): D2 Sequest HT (ATZ CRT WT, Replicate=1)	# Peptides (by Search Engine): C2 Sequest HT (ATZ CRT KO, Replicate=1)	# Peptides (by Search Engine): A2 Sequest HT (ATZ CRT WT, Replicate=2)	# Peptides (by Search Engine): B2 Sequest HT (ATZ CRT KO, Replicate=2)	# Peptides (by Search Engine): F2 Sequest HT (ATZ CRT WT, Replicate=3)	# Peptides (by Search Engine): E2 Sequest HT (ATZ CRT KO, Replicate=3)	# Peptides (by Search Engine): L2 Sequest HT (ATZ CNX WT, Replicate=1)	# Peptides (by Search Engine): K2 Sequest HT (ATZ CNX KO, Replicate=1)	# Peptides (by Search Engine): I2 Sequest HT (ATZ CNX WT, Replicate=2)	# Peptides (by Search Engine): J2 Sequest HT (ATZ CNX KO, Replicate=2)	# Peptides (by Search Engine): G2 Sequest HT (ATZ CNX WT, Replicate=3)	# Peptides (by Search Engine): H2 Sequest HT (ATZ CNX KO, Replicate=3)	# PSMs (by Search Engine): D2 Sequest HT (ATZ CRT WT, Replicate=1)	# PSMs (by Search Engine): C2 Sequest HT (ATZ CRT KO, Replicate=1)	# PSMs (by Search Engine): A2 Sequest HT (ATZ CRT WT, Replicate=2)	# PSMs (by Search Engine): B2 Sequest HT (ATZ CRT KO, Replicate=2)	# PSMs (by Search Engine): F2 Sequest HT (ATZ CRT WT, Replicate=3)	# PSMs (by Search Engine): E2 Sequest HT (ATZ CRT KO, Replicate=3)	# PSMs (by Search Engine): L2 Sequest HT (ATZ CNX WT, Replicate=1)	# PSMs (by Search Engine): K2 Sequest HT (ATZ CNX KO, Replicate=1)	# PSMs (by Search Engine): I2 Sequest HT (ATZ CNX WT, Replicate=2)	# PSMs (by Search Engine): J2 Sequest HT (ATZ CNX KO, Replicate=2)	# PSMs (by Search Engine): G2 Sequest HT (ATZ CNX WT, Replicate=3)	# PSMs (by Search Engine): H2 Sequest HT (ATZ CNX KO, Replicate=3)	Modifications	Entrez Gene ID	Ensembl Gene ID	Gene Symbol
	Confidence	Annotated Sequence	Modifications	Qvality PEP	Qvality q-value	# Protein Groups	# Proteins	# PSMs	Master Protein Accessions	Positions in Master Proteins	# Missed Cleavages	Charge (by Search Engine): C2 Sequest HT (ATZ CRT KO, Replicate=2)	Charge (by Search Engine): B2 Sequest HT (ATZ CRT KO, Replicate=1)	Theo. MH+ [Da]	Charge (by Search Engine): A2 Sequest HT (ATZ CRT WT, Replicate=1)	Charge (by Search Engine): E2 Sequest HT (ATZ CNX WT, Replicate=1)	Charge (by Search Engine): D2 Sequest HT (ATZ CRT WT, Replicate=2)	Charge (by Search Engine): K2 Sequest HT (ATZ CNX KO, Replicate=3)	Charge (by Search Engine): J2 Sequest HT (ATZ CRT WT, Replicate=3)	Charge (by Search Engine): H2 Sequest HT (ATZ CNX KO, Replicate=2)	Charge (by Search Engine): I2 Sequest HT (ATZ CRT KO, Replicate=3)	Charge (by Search Engine): F2 Sequest HT (ATZ CNX KO, Replicate=1)	Charge (by Search Engine): G2 Sequest HT (ATZ CNX WT, Replicate=2)	Percolator q-Value (by Search Engine): C2 Sequest HT (ATZ CRT KO, Replicate=2)	Percolator q-Value (by Search Engine): B2 Sequest HT (ATZ CRT KO, Replicate=1)	Charge (by Search Engine): L2 Sequest HT (ATZ CNX WT, Replicate=3)	Percolator q-Value (by Search Engine): A2 Sequest HT (ATZ CRT WT, Replicate=1)	Percolator q-Value (by Search Engine): E2 Sequest HT (ATZ CNX WT, Replicate=1)	Percolator q-Value (by Search Engine): D2 Sequest HT (ATZ CRT WT, Replicate=2)	Percolator q-Value (by Search Engine): K2 Sequest HT (ATZ CNX KO, Replicate=3)	Percolator q-Value (by Search Engine): J2 Sequest HT (ATZ CRT WT, Replicate=3)	Percolator q-Value (by Search Engine): H2 Sequest HT (ATZ CNX KO, Replicate=2)	Percolator q-Value (by Search Engine): I2 Sequest HT (ATZ CRT KO, Replicate=3)	Percolator q-Value (by Search Engine): F2 Sequest HT (ATZ CNX KO, Replicate=1)	Percolator q-Value (by Search Engine): G2 Sequest HT (ATZ CNX WT, Replicate=2)	Percolator q-Value (by Search Engine): L2 Sequest HT (ATZ CNX WT, Replicate=3)	Percolator PEP (by Search Engine): A2 Sequest HT (ATZ CRT WT, Replicate=1)	Percolator PEP (by Search Engine): B2 Sequest HT (ATZ CRT KO, Replicate=1)	Percolator PEP (by Search Engine): C2 Sequest HT (ATZ CRT KO, Replicate=2)	Percolator PEP (by Search Engine): D2 Sequest HT (ATZ CRT WT, Replicate=2)	Percolator PEP (by Search Engine): E2 Sequest HT (ATZ CNX WT, Replicate=1)	Percolator PEP (by Search Engine): F2 Sequest HT (ATZ CNX KO, Replicate=1)	Percolator PEP (by Search Engine): G2 Sequest HT (ATZ CNX WT, Replicate=2)	Percolator PEP (by Search Engine): H2 Sequest HT (ATZ CNX KO, Replicate=2)	Percolator PEP (by Search Engine): I2 Sequest HT (ATZ CRT KO, Replicate=3)	Percolator PEP (by Search Engine): J2 Sequest HT (ATZ CRT WT, Replicate=3)	Percolator PEP (by Search Engine): K2 Sequest HT (ATZ CNX KO, Replicate=3)	Percolator PEP (by Search Engine): L2 Sequest HT (ATZ CNX WT, Replicate=3)	XCorr (by Search Engine): A2 Sequest HT (ATZ CRT WT, Replicate=1)
	High	[K].LVQLLGGVAEK.[V]		7.60173e-05	3.64943e-05	1	1	2	O00443	O00443 [1052-1062]	0			1126.68		2						2						7.91e-05						9.804e-05							4.935e-05	1.961e-05
	High	[K].SCSFFSSNAVPLK.[V]	1xCarbamidomethyl [C2]	1.98692e-06	3.64943e-05	1	1	2	O00443	O00443 [1108-1120]	0			1443.69		2						2						7.91e-05						9.804e-05							0.0002385	4.098e-07
	High	[R].SADAGSFSPTPGQIGGAVK.[L]		0.000421966	3.64943e-05	1	1	2	O00443	O00443 [1546-1564]	0			1746.87		2						2						7.91e-05						9.804e-05							0.001169	0.0001217
	High	[K].TADVTSLFGGEDTSR.[S]		3.74742e-06	3.64943e-05	1	1	2	O00443	O00443 [614-628]	0		2	1555.72		2						2			0.07232			7.91e-05						9.804e-05				0.8827			8.172e-06	8.048e-07
	High	[R].TAEDDETPVDLNK.[H]		4.76836e-06	3.64943e-05	1	1	1	O00443	O00443 [520-532]	0			1446.66								2												9.804e-05								1.041e-06
	High	[R].FSGLPSNDEPILSFSPK.[T]		8.21273e-07	3.64943e-05	1	1	2	O00443	O00443 [1398-1414]	0			1834.92		2						2						7.91e-05						9.804e-05							7.531e-06	1.604e-07
	High	[R].FSGLPSNDEPILSFSPK.[T]	1xDeamidated [N7]	1.4327e-05	3.64943e-05	1	1	2	O00443	O00443 [1398-1414]	0			1835.91								2												9.804e-05								3.338e-06
	High	[R].DALQPQTTDAEATIFFTR.[L]		2.11877e-06	3.64943e-05	1	1	1	O00443	O00443 [1356-1373]	0			2024.99								2												9.804e-05								4.404e-07
	High	[R].GMVELVPASDTLR.[K]		0.000195315	3.64943e-05	1	1	1	O00443	O00443 [1182-1194]	0			1387.72								2												9.804e-05								5.335e-05
	High	[K].LLLDDSFETK.[K]		0.000881108	0.000161824	1	1	1	O00443	O00443 [103-112]	0			1180.61								2												0.0001469								0.00027
	High	[K].IASTSEFLK.[N]		0.00117394	0.000272146	1	1	2	O00443	O00443 [230-238]	0			995.541		2						2						0.002821						0.0001469							0.0348	0.0003675
	High	[K].LSIIFPLWK.[L]		0.00194044	0.000331991	1	1	2	O00443	O00443 [1473-1481]	0			1116.68		2						2						0.0001492						0.0001469							0.00294	0.0006396
	High	[R].SPTDCAQSSK.[S]	1xCarbamidomethyl [C5]	0.00204843	0.000331991	1	1	2	O00443	O00443 [665-674]	0			1080.46		2						2						0.0009958						0.0001469							0.008725	0.0006754
	High	[R].VQSFFQK.[N]		0.00691564	0.000866456	1	1	1	O00443	O00443 [1082-1088]	0			883.467								2												0.000401								0.00253
	High	[K].VSLPLFDFKR.[F]		0.0177496	0.00174976	1	1	1	O00443	O00443 [791-800]	1			1221.7								3												0.0007218								0.006624
	High	[R].GFELSSSTR.[K]		0.0300103	0.00308371	1	1	1	O00443	O00443 [54-62]	0			983.479								2												0.001425								0.01116
	High	[R].FLTCGTK.[L]	1xCarbamidomethyl [C4]	0.0646124	0.00541981	1	1	1	O00443	O00443 [801-807]	0	2	2	826.413	2	2	2	2	2	2	2	2	2	0.01778	0.02043	2	0.04352	0.00247	0.01668	0.1439	0.1835	0.2748	0.1388	0.1261	0.06663	0.1525	0.7091	0.3995	0.5458	0.6147	0.028	1	0.8216	1	1	1	0.9969	0.9876	1.62
High	P01009	Alpha-1-antitrypsin OS=Homo sapiens OX=9606 GN=SERPINA1 PE=1 SV=3	0	1072.57	86	51	5617	50	418	46.7	5.59	46	45	42	38	38	38	40	39	32	32	30	36	935	707	523	362	408	247	377	424	375	397	415	447		5265	ENSG00000197249.13	SERPINA1
	Confidence	Annotated Sequence	Modifications	Qvality PEP	Qvality q-value	# Protein Groups	# Proteins	# PSMs	Master Protein Accessions	Positions in Master Proteins	# Missed Cleavages	Charge (by Search Engine): C2 Sequest HT (ATZ CRT KO, Replicate=2)	Charge (by Search Engine): B2 Sequest HT (ATZ CRT KO, Replicate=1)	Theo. MH+ [Da]	Charge (by Search Engine): A2 Sequest HT (ATZ CRT WT, Replicate=1)	Charge (by Search Engine): E2 Sequest HT (ATZ CNX WT, Replicate=1)	Charge (by Search Engine): D2 Sequest HT (ATZ CRT WT, Replicate=2)	Charge (by Search Engine): K2 Sequest HT (ATZ CNX KO, Replicate=3)	Charge (by Search Engine): J2 Sequest HT (ATZ CRT WT, Replicate=3)	Charge (by Search Engine): H2 Sequest HT (ATZ CNX KO, Replicate=2)	Charge (by Search Engine): I2 Sequest HT (ATZ CRT KO, Replicate=3)	Charge (by Search Engine): F2 Sequest HT (ATZ CNX KO, Replicate=1)	Charge (by Search Engine): G2 Sequest HT (ATZ CNX WT, Replicate=2)	Percolator q-Value (by Search Engine): C2 Sequest HT (ATZ CRT KO, Replicate=2)	Percolator q-Value (by Search Engine): B2 Sequest HT (ATZ CRT KO, Replicate=1)	Charge (by Search Engine): L2 Sequest HT (ATZ CNX WT, Replicate=3)	Percolator q-Value (by Search Engine): A2 Sequest HT (ATZ CRT WT, Replicate=1)	Percolator q-Value (by Search Engine): E2 Sequest HT (ATZ CNX WT, Replicate=1)	Percolator q-Value (by Search Engine): D2 Sequest HT (ATZ CRT WT, Replicate=2)	Percolator q-Value (by Search Engine): K2 Sequest HT (ATZ CNX KO, Replicate=3)	Percolator q-Value (by Search Engine): J2 Sequest HT (ATZ CRT WT, Replicate=3)	Percolator q-Value (by Search Engine): H2 Sequest HT (ATZ CNX KO, Replicate=2)	Percolator q-Value (by Search Engine): I2 Sequest HT (ATZ CRT KO, Replicate=3)	Percolator q-Value (by Search Engine): F2 Sequest HT (ATZ CNX KO, Replicate=1)	Percolator q-Value (by Search Engine): G2 Sequest HT (ATZ CNX WT, Replicate=2)	Percolator q-Value (by Search Engine): L2 Sequest HT (ATZ CNX WT, Replicate=3)	Percolator PEP (by Search Engine): A2 Sequest HT (ATZ CRT WT, Replicate=1)	Percolator PEP (by Search Engine): B2 Sequest HT (ATZ CRT KO, Replicate=1)	Percolator PEP (by Search Engine): C2 Sequest HT (ATZ CRT KO, Replicate=2)	Percolator PEP (by Search Engine): D2 Sequest HT (ATZ CRT WT, Replicate=2)	Percolator PEP (by Search Engine): E2 Sequest HT (ATZ CNX WT, Replicate=1)	Percolator PEP (by Search Engine): F2 Sequest HT (ATZ CNX KO, Replicate=1)	Percolator PEP (by Search Engine): G2 Sequest HT (ATZ CNX WT, Replicate=2)	Percolator PEP (by Search Engine): H2 Sequest HT (ATZ CNX KO, Replicate=2)	Percolator PEP (by Search Engine): I2 Sequest HT (ATZ CRT KO, Replicate=3)	Percolator PEP (by Search Engine): J2 Sequest HT (ATZ CRT WT, Replicate=3)	Percolator PEP (by Search Engine): K2 Sequest HT (ATZ CNX KO, Replicate=3)	Percolator PEP (by Search Engine): L2 Sequest HT (ATZ CNX WT, Replicate=3)	XCorr (by Search Engine): A2 Sequest HT (ATZ CRT WT, Replicate=1)
	High	[R].ICDECNYGSYQGR.[C]	2xCarbamidomethyl [C2; C5]	9.87904e-07	3.64943e-05	1	1	5	Q7RTV0	Q7RTV0 [45-57]	0			1621.64			2	2	2	2	2		2			2			5.607e-05	9.957e-05	0.008762	0.0007841	0.01079		0.01396	0.0001152				6.507e-07			0.1893	0.008933	0.1673	0.1246	0.0002404	0.0001285
	High	[K].IVNLGSSK.[T]		0.00135979	0.000272146	1	1	8	Q7RTV0	Q7RTV0 [88-95]	0	2		817.478	2	2		2	2			2	2	0.001183		2	0.002197	0.0002963		0.0001634	0.0002099			0.0005011	0.0007069	0.0001989	0.03563		0.03158		0.003538	0.004045	0.006409			0.003365	0.002642	0.0004761	2.07
	High	[K].TDLFYER.[K]		0.0101855	0.00110832	1	1	9	Q7RTV0	Q7RTV0 [96-102]	0		2	943.452	2		2		2	2	2		2		0.0005567		0.0002985		0.0006347		0.004914	0.001535	0.0002943		0.0009674		0.009655	0.005644		0.00871			0.007942	0.01614	0.004752	0.06491			1.92
	High	[K].QAGVAIGR.[L]		0.014226	0.00154509	1	1	2	Q7RTV0	Q7RTV0 [14-21]	0		2	771.447			2								0.0005567				0.0007933									0.005646		0.01264
	High	[K].ECTIQEK.[D]	1xCarbamidomethyl [C2]	0.0202415	0.00201188	1	1	2	Q7RTV0	Q7RTV0 [74-80]	0			907.419		2		2				2	2					0.0009958		0.01356				0.002157	0.01793						0.008887	0.02108	0.2836				0.3002
High	P11021	Endoplasmic reticulum chaperone BiP OS=Homo sapiens OX=9606 GN=HSPA5 PE=1 SV=2	0	788.463	79	60	2520	58	654	72.3	5.16	53	55	49	53	53	52	56	52	45	48	48	47	379	445	300	325	112	127	153	134	118	129	139	159		3309	ENSG00000044574.7	HSPA5
	Confidence	Annotated Sequence	Modifications	Qvality PEP	Qvality q-value	# Protein Groups	# Proteins	# PSMs	Master Protein Accessions	Positions in Master Proteins	# Missed Cleavages	Charge (by Search Engine): C2 Sequest HT (ATZ CRT KO, Replicate=2)	Charge (by Search Engine): B2 Sequest HT (ATZ CRT KO, Replicate=1)	Theo. MH+ [Da]	Charge (by Search Engine): A2 Sequest HT (ATZ CRT WT, Replicate=1)	Charge (by Search Engine): E2 Sequest HT (ATZ CNX WT, Replicate=1)	Charge (by Search Engine): D2 Sequest HT (ATZ CRT WT, Replicate=2)	Charge (by Search Engine): K2 Sequest HT (ATZ CNX KO, Replicate=3)	Charge (by Search Engine): J2 Sequest HT (ATZ CRT WT, Replicate=3)	Charge (by Search Engine): H2 Sequest HT (ATZ CNX KO, Replicate=2)	Charge (by Search Engine): I2 Sequest HT (ATZ CRT KO, Replicate=3)	Charge (by Search Engine): F2 Sequest HT (ATZ CNX KO, Replicate=1)	Charge (by Search Engine): G2 Sequest HT (ATZ CNX WT, Replicate=2)	Percolator q-Value (by Search Engine): C2 Sequest HT (ATZ CRT KO, Replicate=2)	Percolator q-Value (by Search Engine): B2 Sequest HT (ATZ CRT KO, Replicate=1)	Charge (by Search Engine): L2 Sequest HT (ATZ CNX WT, Replicate=3)	Percolator q-Value (by Search Engine): A2 Sequest HT (ATZ CRT WT, Replicate=1)	Percolator q-Value (by Search Engine): E2 Sequest HT (ATZ CNX WT, Replicate=1)	Percolator q-Value (by Search Engine): D2 Sequest HT (ATZ CRT WT, Replicate=2)	Percolator q-Value (by Search Engine): K2 Sequest HT (ATZ CNX KO, Replicate=3)	Percolator q-Value (by Search Engine): J2 Sequest HT (ATZ CRT WT, Replicate=3)	Percolator q-Value (by Search Engine): H2 Sequest HT (ATZ CNX KO, Replicate=2)	Percolator q-Value (by Search Engine): I2 Sequest HT (ATZ CRT KO, Replicate=3)	Percolator q-Value (by Search Engine): F2 Sequest HT (ATZ CNX KO, Replicate=1)	Percolator q-Value (by Search Engine): G2 Sequest HT (ATZ CNX WT, Replicate=2)	Percolator q-Value (by Search Engine): L2 Sequest HT (ATZ CNX WT, Replicate=3)	Percolator PEP (by Search Engine): A2 Sequest HT (ATZ CRT WT, Replicate=1)	Percolator PEP (by Search Engine): B2 Sequest HT (ATZ CRT KO, Replicate=1)	Percolator PEP (by Search Engine): C2 Sequest HT (ATZ CRT KO, Replicate=2)	Percolator PEP (by Search Engine): D2 Sequest HT (ATZ CRT WT, Replicate=2)	Percolator PEP (by Search Engine): E2 Sequest HT (ATZ CNX WT, Replicate=1)	Percolator PEP (by Search Engine): F2 Sequest HT (ATZ CNX KO, Replicate=1)	Percolator PEP (by Search Engine): G2 Sequest HT (ATZ CNX WT, Replicate=2)	Percolator PEP (by Search Engine): H2 Sequest HT (ATZ CNX KO, Replicate=2)	Percolator PEP (by Search Engine): I2 Sequest HT (ATZ CRT KO, Replicate=3)	Percolator PEP (by Search Engine): J2 Sequest HT (ATZ CRT WT, Replicate=3)	Percolator PEP (by Search Engine): K2 Sequest HT (ATZ CNX KO, Replicate=3)	Percolator PEP (by Search Engine): L2 Sequest HT (ATZ CNX WT, Replicate=3)	XCorr (by Search Engine): A2 Sequest HT (ATZ CRT WT, Replicate=1)
	High	[K].LVEEHLDSEIQKLDQMDEDELER.[L]		3.97056e-05	3.64943e-05	1	1	3	O14530	O14530 [24-46]	1			2813.31		3				4		3				4		0.002264				0.0002044		0.01909		0.0001152					0.02337	0.5052		0.0003057				1.134e-05
	High	[K].LVEEHLDSEIQKLDQMDEDELER.[L]	1xDeamidated [Q11]	0.00246697	0.000435537	1	1	2	O14530	O14530 [24-46]	1			2814.3				3				3								9.957e-05				0.003072								0.04396					0.001215
	High	[K].VIPTLALLK.[D]		0.00608505	0.00068699	1	1	15	O14530	O14530 [142-150]	0	2	2	967.655	2	2	2	2	2	2	2	2	2	0.0003274	0.0002435	2	0.000127	0.002518	0.0007933	0.001804	0.01082	0.0005273	0.007481	0.00279	0.00811	0.0007564	0.00523	0.002323	0.01098	0.01155	0.02922	0.03498	0.09876	0.003462	0.1106	0.1548	0.0219	0.006175	1.77
	High	[R].DFFQEVK.[E]		0.0183421	0.00182852	1	1	5	O14530	O14530 [81-87]	0		2	912.446	2			2		2			2		0.002386		0.0009427			0.0005179		0.0009867			0.00231		0.01949	0.0352					0.02419	0.009694			0.01005		1.19
	High	[R].LGSSDILNYSGNLMEPPFQNQK.[K]		0.0996084	0.00720005	1	1	1	O14530	O14530 [179-200]	0			2452.18						3												0.002582												0.03831
High	P49327	Fatty acid synthase OS=Homo sapiens OX=9606 GN=FASN PE=1 SV=3	0	1620.88	68	133	2371	132	2511	273.3	6.44	112	112	99	102	102	105	100	95	87	84	97	93	333	355	246	261	141	156	142	135	140	137	172	153	Acetyl [N-Term]	2194	ENSG00000169710.8	FASN
	Confidence	Annotated Sequence	Modifications	Qvality PEP	Qvality q-value	# Protein Groups	# Proteins	# PSMs	Master Protein Accessions	Positions in Master Proteins	# Missed Cleavages	Charge (by Search Engine): C2 Sequest HT (ATZ CRT KO, Replicate=2)	Charge (by Search Engine): B2 Sequest HT (ATZ CRT KO, Replicate=1)	Theo. MH+ [Da]	Charge (by Search Engine): A2 Sequest HT (ATZ CRT WT, Replicate=1)	Charge (by Search Engine): E2 Sequest HT (ATZ CNX WT, Replicate=1)	Charge (by Search Engine): D2 Sequest HT (ATZ CRT WT, Replicate=2)	Charge (by Search Engine): K2 Sequest HT (ATZ CNX KO, Replicate=3)	Charge (by Search Engine): J2 Sequest HT (ATZ CRT WT, Replicate=3)	Charge (by Search Engine): H2 Sequest HT (ATZ CNX KO, Replicate=2)	Charge (by Search Engine): I2 Sequest HT (ATZ CRT KO, Replicate=3)	Charge (by Search Engine): F2 Sequest HT (ATZ CNX KO, Replicate=1)	Charge (by Search Engine): G2 Sequest HT (ATZ CNX WT, Replicate=2)	Percolator q-Value (by Search Engine): C2 Sequest HT (ATZ CRT KO, Replicate=2)	Percolator q-Value (by Search Engine): B2 Sequest HT (ATZ CRT KO, Replicate=1)	Charge (by Search Engine): L2 Sequest HT (ATZ CNX WT, Replicate=3)	Percolator q-Value (by Search Engine): A2 Sequest HT (ATZ CRT WT, Replicate=1)	Percolator q-Value (by Search Engine): E2 Sequest HT (ATZ CNX WT, Replicate=1)	Percolator q-Value (by Search Engine): D2 Sequest HT (ATZ CRT WT, Replicate=2)	Percolator q-Value (by Search Engine): K2 Sequest HT (ATZ CNX KO, Replicate=3)	Percolator q-Value (by Search Engine): J2 Sequest HT (ATZ CRT WT, Replicate=3)	Percolator q-Value (by Search Engine): H2 Sequest HT (ATZ CNX KO, Replicate=2)	Percolator q-Value (by Search Engine): I2 Sequest HT (ATZ CRT KO, Replicate=3)	Percolator q-Value (by Search Engine): F2 Sequest HT (ATZ CNX KO, Replicate=1)	Percolator q-Value (by Search Engine): G2 Sequest HT (ATZ CNX WT, Replicate=2)	Percolator q-Value (by Search Engine): L2 Sequest HT (ATZ CNX WT, Replicate=3)	Percolator PEP (by Search Engine): A2 Sequest HT (ATZ CRT WT, Replicate=1)	Percolator PEP (by Search Engine): B2 Sequest HT (ATZ CRT KO, Replicate=1)	Percolator PEP (by Search Engine): C2 Sequest HT (ATZ CRT KO, Replicate=2)	Percolator PEP (by Search Engine): D2 Sequest HT (ATZ CRT WT, Replicate=2)	Percolator PEP (by Search Engine): E2 Sequest HT (ATZ CNX WT, Replicate=1)	Percolator PEP (by Search Engine): F2 Sequest HT (ATZ CNX KO, Replicate=1)	Percolator PEP (by Search Engine): G2 Sequest HT (ATZ CNX WT, Replicate=2)	Percolator PEP (by Search Engine): H2 Sequest HT (ATZ CNX KO, Replicate=2)	Percolator PEP (by Search Engine): I2 Sequest HT (ATZ CRT KO, Replicate=3)	Percolator PEP (by Search Engine): J2 Sequest HT (ATZ CRT WT, Replicate=3)	Percolator PEP (by Search Engine): K2 Sequest HT (ATZ CNX KO, Replicate=3)	Percolator PEP (by Search Engine): L2 Sequest HT (ATZ CNX WT, Replicate=3)	XCorr (by Search Engine): A2 Sequest HT (ATZ CRT WT, Replicate=1)
	High	[K].LCEGFNEVLK.[Q]	1xCarbamidomethyl [C2]	0.000103058	3.64943e-05	1	1	4	Q9Y6H1	Q9Y6H1 [133-142]	0			1208.6					2	2	2		2								0.0001227	0.0001271	0.0001199		0.000313								0.0004319	2.268e-05	0.001308	0.0001553
	High	[R].AAPRPAPVAQPPAAAPPSAVGSSAAAPR.[Q]		1.22761e-09	3.64943e-05	1	1	12	Q9Y6H1	Q9Y6H1 [24-51]	0			2533.36		3		3	3	3	3	3	3			3		7.91e-05		9.957e-05	0.0001227	0.00639	0.0001199	9.804e-05	0.0005228	0.0001152					6.142e-07	5.309e-05	0.004901	0.1039	0.0004763	0.001855	1.361e-08	2.127e-10
	High	[R].AAPRPAPVAQPPAAAPPSAVGSSAAAPR.[Q]	1xDeamidated [Q10]	0.00931668	0.000997682	1	1	10	Q9Y6H1	Q9Y6H1 [24-51]	0		3	2534.35		3		3	3	3	3	3	3		0.002806	3		0.001168		0.00298	0.001268	0.001805	0.0006205	0.00157	0.000476	0.0008157		0.04221			0.01002	0.01352	0.002863	0.02078	0.009514	0.01521	0.03799	0.006361
High	P13645	Keratin, type I cytoskeletal 10 OS=Homo sapiens OX=9606 GN=KRT10 PE=1 SV=6	0	754.759	67	46	1506	37	584	58.8	5.21	38	40	30	42	38	40	36	36	30	24	27	37	290	289	76	200	108	181	74	58	49	37	42	102		3858	ENSG00000186395.7	KRT10
	Confidence	Annotated Sequence	Modifications	Qvality PEP	Qvality q-value	# Protein Groups	# Proteins	# PSMs	Master Protein Accessions	Positions in Master Proteins	# Missed Cleavages	Charge (by Search Engine): C2 Sequest HT (ATZ CRT KO, Replicate=2)	Charge (by Search Engine): B2 Sequest HT (ATZ CRT KO, Replicate=1)	Theo. MH+ [Da]	Charge (by Search Engine): A2 Sequest HT (ATZ CRT WT, Replicate=1)	Charge (by Search Engine): E2 Sequest HT (ATZ CNX WT, Replicate=1)	Charge (by Search Engine): D2 Sequest HT (ATZ CRT WT, Replicate=2)	Charge (by Search Engine): K2 Sequest HT (ATZ CNX KO, Replicate=3)	Charge (by Search Engine): J2 Sequest HT (ATZ CRT WT, Replicate=3)	Charge (by Search Engine): H2 Sequest HT (ATZ CNX KO, Replicate=2)	Charge (by Search Engine): I2 Sequest HT (ATZ CRT KO, Replicate=3)	Charge (by Search Engine): F2 Sequest HT (ATZ CNX KO, Replicate=1)	Charge (by Search Engine): G2 Sequest HT (ATZ CNX WT, Replicate=2)	Percolator q-Value (by Search Engine): C2 Sequest HT (ATZ CRT KO, Replicate=2)	Percolator q-Value (by Search Engine): B2 Sequest HT (ATZ CRT KO, Replicate=1)	Charge (by Search Engine): L2 Sequest HT (ATZ CNX WT, Replicate=3)	Percolator q-Value (by Search Engine): A2 Sequest HT (ATZ CRT WT, Replicate=1)	Percolator q-Value (by Search Engine): E2 Sequest HT (ATZ CNX WT, Replicate=1)	Percolator q-Value (by Search Engine): D2 Sequest HT (ATZ CRT WT, Replicate=2)	Percolator q-Value (by Search Engine): K2 Sequest HT (ATZ CNX KO, Replicate=3)	Percolator q-Value (by Search Engine): J2 Sequest HT (ATZ CRT WT, Replicate=3)	Percolator q-Value (by Search Engine): H2 Sequest HT (ATZ CNX KO, Replicate=2)	Percolator q-Value (by Search Engine): I2 Sequest HT (ATZ CRT KO, Replicate=3)	Percolator q-Value (by Search Engine): F2 Sequest HT (ATZ CNX KO, Replicate=1)	Percolator q-Value (by Search Engine): G2 Sequest HT (ATZ CNX WT, Replicate=2)	Percolator q-Value (by Search Engine): L2 Sequest HT (ATZ CNX WT, Replicate=3)	Percolator PEP (by Search Engine): A2 Sequest HT (ATZ CRT WT, Replicate=1)	Percolator PEP (by Search Engine): B2 Sequest HT (ATZ CRT KO, Replicate=1)	Percolator PEP (by Search Engine): C2 Sequest HT (ATZ CRT KO, Replicate=2)	Percolator PEP (by Search Engine): D2 Sequest HT (ATZ CRT WT, Replicate=2)	Percolator PEP (by Search Engine): E2 Sequest HT (ATZ CNX WT, Replicate=1)	Percolator PEP (by Search Engine): F2 Sequest HT (ATZ CNX KO, Replicate=1)	Percolator PEP (by Search Engine): G2 Sequest HT (ATZ CNX WT, Replicate=2)	Percolator PEP (by Search Engine): H2 Sequest HT (ATZ CNX KO, Replicate=2)	Percolator PEP (by Search Engine): I2 Sequest HT (ATZ CRT KO, Replicate=3)	Percolator PEP (by Search Engine): J2 Sequest HT (ATZ CRT WT, Replicate=3)	Percolator PEP (by Search Engine): K2 Sequest HT (ATZ CNX KO, Replicate=3)	Percolator PEP (by Search Engine): L2 Sequest HT (ATZ CNX WT, Replicate=3)	XCorr (by Search Engine): A2 Sequest HT (ATZ CRT WT, Replicate=1)
	High	[R].NIFPSNLVSAAFR.[S]		0.000302576	3.64943e-05	1	1	4	Q15758	Q15758 [190-202]	0	2		1435.77		2	2							5.464e-05				0.001502	5.607e-05										0.0003719	0.0002392	0.01492
	High	[K].SELPLDPLPVPTEEGNPLLK.[H]		4.49651e-07	3.64943e-05	1	1	12	Q15758	Q15758 [503-522]	0	2	2	2158.16	2	2	2	2		2	2	2	2	5.464e-05	0.004575	2	6.965e-05	7.91e-05	5.607e-05	9.957e-05		0.0003291	0.0002943	9.804e-05	0.000313	0.0001989	8.255e-05	0.0782	0.0001115	2.877e-07	0.001716	5.207e-07	0.000202	0.002466	0.004782		1.506e-06	0.000519	2.35
	High	[R].GPAGDATVASEK.[E]		1.117e-05	3.64943e-05	1	1	4	Q15758	Q15758 [526-537]	0			1102.54		2		2		2		2				2		7.91e-05		0.0001634		0.07234		9.804e-05		0.0002544					0.0003564	2.567e-06		0.8873			0.001976	0.001288
	High	[R].STEPELIQVK.[S]		0.000923159	0.000202625	1	1	3	Q15758	Q15758 [493-502]	0		2	1143.63	2					2					8.256e-05		0.0002985					0.0002044					0.009003	0.001303						0.0002501					1.49
	High	[R].SYSTTYEER.[N]		0.00216248	0.000365674	1	1	3	Q15758	Q15758 [203-211]	0			1135.49				2				2				2				0.0001634				0.00157		0.0002544						0.01353					0.003218	0.0007871
High	P04264	Keratin, type II cytoskeletal 1 OS=Homo sapiens OX=9606 GN=KRT1 PE=1 SV=6	0	809.895	77	65	2141	58	644	66	8.12	50	54	49	52	51	46	42	42	39	37	39	46	285	433	158	252	214	215	103	85	84	63	93	156	Met-loss+Acetyl [N-Term]	3848	ENSG00000167768.4	KRT1
	Confidence	Annotated Sequence	Modifications	Qvality PEP	Qvality q-value	# Protein Groups	# Proteins	# PSMs	Master Protein Accessions	Positions in Master Proteins	# Missed Cleavages	Charge (by Search Engine): C2 Sequest HT (ATZ CRT KO, Replicate=2)	Charge (by Search Engine): B2 Sequest HT (ATZ CRT KO, Replicate=1)	Theo. MH+ [Da]	Charge (by Search Engine): A2 Sequest HT (ATZ CRT WT, Replicate=1)	Charge (by Search Engine): E2 Sequest HT (ATZ CNX WT, Replicate=1)	Charge (by Search Engine): D2 Sequest HT (ATZ CRT WT, Replicate=2)	Charge (by Search Engine): K2 Sequest HT (ATZ CNX KO, Replicate=3)	Charge (by Search Engine): J2 Sequest HT (ATZ CRT WT, Replicate=3)	Charge (by Search Engine): H2 Sequest HT (ATZ CNX KO, Replicate=2)	Charge (by Search Engine): I2 Sequest HT (ATZ CRT KO, Replicate=3)	Charge (by Search Engine): F2 Sequest HT (ATZ CNX KO, Replicate=1)	Charge (by Search Engine): G2 Sequest HT (ATZ CNX WT, Replicate=2)	Percolator q-Value (by Search Engine): C2 Sequest HT (ATZ CRT KO, Replicate=2)	Percolator q-Value (by Search Engine): B2 Sequest HT (ATZ CRT KO, Replicate=1)	Charge (by Search Engine): L2 Sequest HT (ATZ CNX WT, Replicate=3)	Percolator q-Value (by Search Engine): A2 Sequest HT (ATZ CRT WT, Replicate=1)	Percolator q-Value (by Search Engine): E2 Sequest HT (ATZ CNX WT, Replicate=1)	Percolator q-Value (by Search Engine): D2 Sequest HT (ATZ CRT WT, Replicate=2)	Percolator q-Value (by Search Engine): K2 Sequest HT (ATZ CNX KO, Replicate=3)	Percolator q-Value (by Search Engine): J2 Sequest HT (ATZ CRT WT, Replicate=3)	Percolator q-Value (by Search Engine): H2 Sequest HT (ATZ CNX KO, Replicate=2)	Percolator q-Value (by Search Engine): I2 Sequest HT (ATZ CRT KO, Replicate=3)	Percolator q-Value (by Search Engine): F2 Sequest HT (ATZ CNX KO, Replicate=1)	Percolator q-Value (by Search Engine): G2 Sequest HT (ATZ CNX WT, Replicate=2)	Percolator q-Value (by Search Engine): L2 Sequest HT (ATZ CNX WT, Replicate=3)	Percolator PEP (by Search Engine): A2 Sequest HT (ATZ CRT WT, Replicate=1)	Percolator PEP (by Search Engine): B2 Sequest HT (ATZ CRT KO, Replicate=1)	Percolator PEP (by Search Engine): C2 Sequest HT (ATZ CRT KO, Replicate=2)	Percolator PEP (by Search Engine): D2 Sequest HT (ATZ CRT WT, Replicate=2)	Percolator PEP (by Search Engine): E2 Sequest HT (ATZ CNX WT, Replicate=1)	Percolator PEP (by Search Engine): F2 Sequest HT (ATZ CNX KO, Replicate=1)	Percolator PEP (by Search Engine): G2 Sequest HT (ATZ CNX WT, Replicate=2)	Percolator PEP (by Search Engine): H2 Sequest HT (ATZ CNX KO, Replicate=2)	Percolator PEP (by Search Engine): I2 Sequest HT (ATZ CRT KO, Replicate=3)	Percolator PEP (by Search Engine): J2 Sequest HT (ATZ CRT WT, Replicate=3)	Percolator PEP (by Search Engine): K2 Sequest HT (ATZ CNX KO, Replicate=3)	Percolator PEP (by Search Engine): L2 Sequest HT (ATZ CNX WT, Replicate=3)	XCorr (by Search Engine): A2 Sequest HT (ATZ CRT WT, Replicate=1)
	High	[K].LAEFQTDSQGK.[I]		0.00027726	3.64943e-05	1	1	7	Q86TI2	Q86TI2 [319-329]	0			1223.59				2	2	2	2	2	2			2				0.0007327	0.0001227	0.0001271	0.0001199	0.0001469	0.000476	0.0001989						0.0003401	0.002145	6.648e-05	0.000229	0.001265	0.01236	0.0004934
	High	[R].ILYEEVDESEVEVIHVPSPALEER.[K]		0.000240275	3.64943e-05	1	1	1	Q86TI2	Q86TI2 [275-298]	0			2781.38	3												6.965e-05										9.576e-05												2.29
	High	[K].LVYFQGTK.[D]		0.00111201	0.000272146	1	1	4	Q86TI2	Q86TI2 [512-519]	0			955.525					2	2			2			2					0.0009573	0.0002044			0.008953	0.0007564							0.1176	0.0003084		0.01243		0.005287
	High	[R].AGKPYQLQIYPNER.[H]		0.00239163	0.000435537	1	1	1	Q86TI2	Q86TI2 [826-839]	0			1676.88	3												6.965e-05										0.001152												2.42
	High	[R].LYYLGMPYGSR.[E]		0.00342022	0.000558206	1	1	5	Q86TI2	Q86TI2 [72-82]	0			1319.65				2	2	2			2			2				0.0001634	0.0001227	0.001243			0.00236	0.00259							0.0267	0.01141		0.001907	0.001726	0.02487
	High	[K].YGFIDLSR.[V]		0.00978067	0.00105198	1	1	2	Q86TI2	Q86TI2 [716-723]	0			970.499					2		2										0.0002099		0.001452												0.01953	0.003343
	High	[-].MATTGTPTADRGDAAATDDPAAR.[F]	1xMet-loss+Acetyl [N-Term]	0.0310103	0.00318963	1	1	5	Q86TI2	Q86TI2 [1-23]	1			2143.99	3		2	3			2	3					0.0009		0.003055	0.004907			0.0369	0.003072			0.01652			0.079		0.04399			0.5514		0.09289		1.73
High	P68104	Elongation factor 1-alpha 1 OS=Homo sapiens OX=9606 GN=EEF1A1 PE=1 SV=1	0	627.734	77	30	2161	18	462	50.1	9.01	26	26	24	24	24	24	25	22	18	16	15	19	232	236	152	144	140	163	193	167	206	195	116	217		1915	ENSG00000156508.17	EEF1A1
	Confidence	Annotated Sequence	Modifications	Qvality PEP	Qvality q-value	# Protein Groups	# Proteins	# PSMs	Master Protein Accessions	Positions in Master Proteins	# Missed Cleavages	Charge (by Search Engine): C2 Sequest HT (ATZ CRT KO, Replicate=2)	Charge (by Search Engine): B2 Sequest HT (ATZ CRT KO, Replicate=1)	Theo. MH+ [Da]	Charge (by Search Engine): A2 Sequest HT (ATZ CRT WT, Replicate=1)	Charge (by Search Engine): E2 Sequest HT (ATZ CNX WT, Replicate=1)	Charge (by Search Engine): D2 Sequest HT (ATZ CRT WT, Replicate=2)	Charge (by Search Engine): K2 Sequest HT (ATZ CNX KO, Replicate=3)	Charge (by Search Engine): J2 Sequest HT (ATZ CRT WT, Replicate=3)	Charge (by Search Engine): H2 Sequest HT (ATZ CNX KO, Replicate=2)	Charge (by Search Engine): I2 Sequest HT (ATZ CRT KO, Replicate=3)	Charge (by Search Engine): F2 Sequest HT (ATZ CNX KO, Replicate=1)	Charge (by Search Engine): G2 Sequest HT (ATZ CNX WT, Replicate=2)	Percolator q-Value (by Search Engine): C2 Sequest HT (ATZ CRT KO, Replicate=2)	Percolator q-Value (by Search Engine): B2 Sequest HT (ATZ CRT KO, Replicate=1)	Charge (by Search Engine): L2 Sequest HT (ATZ CNX WT, Replicate=3)	Percolator q-Value (by Search Engine): A2 Sequest HT (ATZ CRT WT, Replicate=1)	Percolator q-Value (by Search Engine): E2 Sequest HT (ATZ CNX WT, Replicate=1)	Percolator q-Value (by Search Engine): D2 Sequest HT (ATZ CRT WT, Replicate=2)	Percolator q-Value (by Search Engine): K2 Sequest HT (ATZ CNX KO, Replicate=3)	Percolator q-Value (by Search Engine): J2 Sequest HT (ATZ CRT WT, Replicate=3)	Percolator q-Value (by Search Engine): H2 Sequest HT (ATZ CNX KO, Replicate=2)	Percolator q-Value (by Search Engine): I2 Sequest HT (ATZ CRT KO, Replicate=3)	Percolator q-Value (by Search Engine): F2 Sequest HT (ATZ CNX KO, Replicate=1)	Percolator q-Value (by Search Engine): G2 Sequest HT (ATZ CNX WT, Replicate=2)	Percolator q-Value (by Search Engine): L2 Sequest HT (ATZ CNX WT, Replicate=3)	Percolator PEP (by Search Engine): A2 Sequest HT (ATZ CRT WT, Replicate=1)	Percolator PEP (by Search Engine): B2 Sequest HT (ATZ CRT KO, Replicate=1)	Percolator PEP (by Search Engine): C2 Sequest HT (ATZ CRT KO, Replicate=2)	Percolator PEP (by Search Engine): D2 Sequest HT (ATZ CRT WT, Replicate=2)	Percolator PEP (by Search Engine): E2 Sequest HT (ATZ CNX WT, Replicate=1)	Percolator PEP (by Search Engine): F2 Sequest HT (ATZ CNX KO, Replicate=1)	Percolator PEP (by Search Engine): G2 Sequest HT (ATZ CNX WT, Replicate=2)	Percolator PEP (by Search Engine): H2 Sequest HT (ATZ CNX KO, Replicate=2)	Percolator PEP (by Search Engine): I2 Sequest HT (ATZ CRT KO, Replicate=3)	Percolator PEP (by Search Engine): J2 Sequest HT (ATZ CRT WT, Replicate=3)	Percolator PEP (by Search Engine): K2 Sequest HT (ATZ CNX KO, Replicate=3)	Percolator PEP (by Search Engine): L2 Sequest HT (ATZ CNX WT, Replicate=3)	XCorr (by Search Engine): A2 Sequest HT (ATZ CRT WT, Replicate=1)
	High	[K].NAEPLINLDVNNPDFK.[A]		6.38628e-08	3.64943e-05	1	1	3	Q9Y224	Q9Y224 [116-131]	0	2		1812.91			2							5.464e-05					5.607e-05										4.248e-06	3.872e-08
	High	[K].INEAIVAVQAIIADPK.[T]	1xDeamidated [Q9]	4.25068e-07	3.64943e-05	1	1	2	Q9Y224	Q9Y224 [219-234]	0	2		1665.94			2							5.464e-05					5.607e-05										5.255e-07	3.516e-05
	High	[K].INEAIVAVQAIIADPK.[T]		2.61854e-08	3.64943e-05	1	1	3	Q9Y224	Q9Y224 [219-234]	0	2		1664.96										5.464e-05															3.321e-08
	High	[K].AGVMALANLLQIQR.[H]		3.64908e-07	3.64943e-05	1	1	3	Q9Y224	Q9Y224 [132-145]	0			1497.86		2	2					2						7.91e-05	5.607e-05					9.804e-05						2.328e-07	4.533e-06	2.616e-07
	High	[K].HILGFDTGDAVLNEAAQILR.[L]		4.24138e-11	3.64943e-05	1	1	5	Q9Y224	Q9Y224 [186-205]	0	3		2153.13		3	3				3	3		5.464e-05				7.91e-05	5.607e-05				0.0001199	9.804e-05					5.793e-11	2.294e-08	7.797e-08	1.104e-11			0.001767
	High	[R].HDDYLVMLK.[A]		0.000218375	3.64943e-05	1	1	2	Q9Y224	Q9Y224 [146-154]	0			1133.57		2	2											7.91e-05	0.0003294											0.002413	7.169e-05
	High	[K].EGLPVALDK.[H]		0.00067076	0.000161824	1	1	3	Q9Y224	Q9Y224 [177-185]	0	2	2	941.53			2							0.000374	0.001881				0.0001052									0.02337	0.01187	0.0005402
	High	[R].LEYGDNAEK.[Y]		0.00135979	0.000272146	1	1	1	Q9Y224	Q9Y224 [90-98]	0	2		1038.47										5.464e-05															0.001609
	High	[R].LTQDAVAK.[A]		0.0013917	0.000272146	1	1	3	Q9Y224	Q9Y224 [164-171]	0	2		845.473								2		5.464e-05										0.0001469					0.00165			0.0009954
High	P60709	Actin, cytoplasmic 1 OS=Homo sapiens OX=9606 GN=ACTB PE=1 SV=1	0	684.824	80	33	1354	2	375	41.7	5.48	25	25	22	21	30	27	21	19	18	19	18	19	214	231	95	103	278	181	52	41	38	40	35	46	Met-loss [N-Term]; Met-loss+Acetyl [N-Term]; Acetyl [N-Term]	60	ENSG00000075624.13	ACTB
	Confidence	Annotated Sequence	Modifications	Qvality PEP	Qvality q-value	# Protein Groups	# Proteins	# PSMs	Master Protein Accessions	Positions in Master Proteins	# Missed Cleavages	Charge (by Search Engine): C2 Sequest HT (ATZ CRT KO, Replicate=2)	Charge (by Search Engine): B2 Sequest HT (ATZ CRT KO, Replicate=1)	Theo. MH+ [Da]	Charge (by Search Engine): A2 Sequest HT (ATZ CRT WT, Replicate=1)	Charge (by Search Engine): E2 Sequest HT (ATZ CNX WT, Replicate=1)	Charge (by Search Engine): D2 Sequest HT (ATZ CRT WT, Replicate=2)	Charge (by Search Engine): K2 Sequest HT (ATZ CNX KO, Replicate=3)	Charge (by Search Engine): J2 Sequest HT (ATZ CRT WT, Replicate=3)	Charge (by Search Engine): H2 Sequest HT (ATZ CNX KO, Replicate=2)	Charge (by Search Engine): I2 Sequest HT (ATZ CRT KO, Replicate=3)	Charge (by Search Engine): F2 Sequest HT (ATZ CNX KO, Replicate=1)	Charge (by Search Engine): G2 Sequest HT (ATZ CNX WT, Replicate=2)	Percolator q-Value (by Search Engine): C2 Sequest HT (ATZ CRT KO, Replicate=2)	Percolator q-Value (by Search Engine): B2 Sequest HT (ATZ CRT KO, Replicate=1)	Charge (by Search Engine): L2 Sequest HT (ATZ CNX WT, Replicate=3)	Percolator q-Value (by Search Engine): A2 Sequest HT (ATZ CRT WT, Replicate=1)	Percolator q-Value (by Search Engine): E2 Sequest HT (ATZ CNX WT, Replicate=1)	Percolator q-Value (by Search Engine): D2 Sequest HT (ATZ CRT WT, Replicate=2)	Percolator q-Value (by Search Engine): K2 Sequest HT (ATZ CNX KO, Replicate=3)	Percolator q-Value (by Search Engine): J2 Sequest HT (ATZ CRT WT, Replicate=3)	Percolator q-Value (by Search Engine): H2 Sequest HT (ATZ CNX KO, Replicate=2)	Percolator q-Value (by Search Engine): I2 Sequest HT (ATZ CRT KO, Replicate=3)	Percolator q-Value (by Search Engine): F2 Sequest HT (ATZ CNX KO, Replicate=1)	Percolator q-Value (by Search Engine): G2 Sequest HT (ATZ CNX WT, Replicate=2)	Percolator q-Value (by Search Engine): L2 Sequest HT (ATZ CNX WT, Replicate=3)	Percolator PEP (by Search Engine): A2 Sequest HT (ATZ CRT WT, Replicate=1)	Percolator PEP (by Search Engine): B2 Sequest HT (ATZ CRT KO, Replicate=1)	Percolator PEP (by Search Engine): C2 Sequest HT (ATZ CRT KO, Replicate=2)	Percolator PEP (by Search Engine): D2 Sequest HT (ATZ CRT WT, Replicate=2)	Percolator PEP (by Search Engine): E2 Sequest HT (ATZ CNX WT, Replicate=1)	Percolator PEP (by Search Engine): F2 Sequest HT (ATZ CNX KO, Replicate=1)	Percolator PEP (by Search Engine): G2 Sequest HT (ATZ CNX WT, Replicate=2)	Percolator PEP (by Search Engine): H2 Sequest HT (ATZ CNX KO, Replicate=2)	Percolator PEP (by Search Engine): I2 Sequest HT (ATZ CRT KO, Replicate=3)	Percolator PEP (by Search Engine): J2 Sequest HT (ATZ CRT WT, Replicate=3)	Percolator PEP (by Search Engine): K2 Sequest HT (ATZ CNX KO, Replicate=3)	Percolator PEP (by Search Engine): L2 Sequest HT (ATZ CNX WT, Replicate=3)	XCorr (by Search Engine): A2 Sequest HT (ATZ CRT WT, Replicate=1)
	High	[R].VQQIQLLGR.[D]		0.000288497	3.64943e-05	1	1	6	Q9HD26	Q9HD26 [218-226]	0		2	1054.64		2			2	2	2				8.256e-05	2		7.91e-05			0.0007467	0.0001271	0.001602			0.0001152		0.0001034			0.0002551			8.739e-05	0.02033	0.007638		9.142e-05
	High	[K].TGQSADSGTIK.[A]		0.000421966	3.64943e-05	1	1	5	Q9HD26	Q9HD26 [137-147]	0		2	1064.52				2		2		2			8.256e-05	2				0.0001634		0.0005273		0.001001		0.0001152		0.0009272				0.008032		0.005388			0.001992	0.0001364
	High	[K].EHGVPILISEIHPGQPADR.[C]		0.000270727	3.64943e-05	1	1	4	Q9HD26	Q9HD26 [308-326]	0		4	2065.08	4				3				3		8.256e-05		6.965e-05				0.0001227				0.0002494		0.000473	0.001497					7.036e-05			0.001455			3.14
	High	[R].LYLDELEGGGNPGASCK.[D]	1xCarbamidomethyl [C16]	0.00080257	0.000161824	1	1	5	Q9HD26	Q9HD26 [393-409]	0			1779.82				2		2	2	2				2				0.003153		0.00214	0.0005424	0.0002721		0.0001152						0.002045		0.02952	0.008593		0.04152	0.00027
	High	[R].WLEVLEK.[E]		0.0116951	0.00118654	1	1	3	Q9HD26	Q9HD26 [33-39]	0			916.514	2	2		2									0.003761	0.0004949		0.0008694							0.05967				0.005116						0.01388		1.25
	High	[K].SELTETQAEK.[V]		0.014942	0.00156721	1	1	2	Q9HD26	Q9HD26 [103-112]	0			1135.55	2							2					0.0002985							0.003072			0.007914					0.04193							1.22
High	P10809	60 kDa heat shock protein, mitochondrial OS=Homo sapiens OX=9606 GN=HSPD1 PE=1 SV=2	0	953.228	83	55	1468	55	573	61	5.87	42	42	40	38	45	44	41	41	35	35	30	38	212	191	147	146	108	139	99	80	89	79	59	119		3329	ENSG00000144381.16	HSPD1
	Confidence	Annotated Sequence	Modifications	Qvality PEP	Qvality q-value	# Protein Groups	# Proteins	# PSMs	Master Protein Accessions	Positions in Master Proteins	# Missed Cleavages	Charge (by Search Engine): C2 Sequest HT (ATZ CRT KO, Replicate=2)	Charge (by Search Engine): B2 Sequest HT (ATZ CRT KO, Replicate=1)	Theo. MH+ [Da]	Charge (by Search Engine): A2 Sequest HT (ATZ CRT WT, Replicate=1)	Charge (by Search Engine): E2 Sequest HT (ATZ CNX WT, Replicate=1)	Charge (by Search Engine): D2 Sequest HT (ATZ CRT WT, Replicate=2)	Charge (by Search Engine): K2 Sequest HT (ATZ CNX KO, Replicate=3)	Charge (by Search Engine): J2 Sequest HT (ATZ CRT WT, Replicate=3)	Charge (by Search Engine): H2 Sequest HT (ATZ CNX KO, Replicate=2)	Charge (by Search Engine): I2 Sequest HT (ATZ CRT KO, Replicate=3)	Charge (by Search Engine): F2 Sequest HT (ATZ CNX KO, Replicate=1)	Charge (by Search Engine): G2 Sequest HT (ATZ CNX WT, Replicate=2)	Percolator q-Value (by Search Engine): C2 Sequest HT (ATZ CRT KO, Replicate=2)	Percolator q-Value (by Search Engine): B2 Sequest HT (ATZ CRT KO, Replicate=1)	Charge (by Search Engine): L2 Sequest HT (ATZ CNX WT, Replicate=3)	Percolator q-Value (by Search Engine): A2 Sequest HT (ATZ CRT WT, Replicate=1)	Percolator q-Value (by Search Engine): E2 Sequest HT (ATZ CNX WT, Replicate=1)	Percolator q-Value (by Search Engine): D2 Sequest HT (ATZ CRT WT, Replicate=2)	Percolator q-Value (by Search Engine): K2 Sequest HT (ATZ CNX KO, Replicate=3)	Percolator q-Value (by Search Engine): J2 Sequest HT (ATZ CRT WT, Replicate=3)	Percolator q-Value (by Search Engine): H2 Sequest HT (ATZ CNX KO, Replicate=2)	Percolator q-Value (by Search Engine): I2 Sequest HT (ATZ CRT KO, Replicate=3)	Percolator q-Value (by Search Engine): F2 Sequest HT (ATZ CNX KO, Replicate=1)	Percolator q-Value (by Search Engine): G2 Sequest HT (ATZ CNX WT, Replicate=2)	Percolator q-Value (by Search Engine): L2 Sequest HT (ATZ CNX WT, Replicate=3)	Percolator PEP (by Search Engine): A2 Sequest HT (ATZ CRT WT, Replicate=1)	Percolator PEP (by Search Engine): B2 Sequest HT (ATZ CRT KO, Replicate=1)	Percolator PEP (by Search Engine): C2 Sequest HT (ATZ CRT KO, Replicate=2)	Percolator PEP (by Search Engine): D2 Sequest HT (ATZ CRT WT, Replicate=2)	Percolator PEP (by Search Engine): E2 Sequest HT (ATZ CNX WT, Replicate=1)	Percolator PEP (by Search Engine): F2 Sequest HT (ATZ CNX KO, Replicate=1)	Percolator PEP (by Search Engine): G2 Sequest HT (ATZ CNX WT, Replicate=2)	Percolator PEP (by Search Engine): H2 Sequest HT (ATZ CNX KO, Replicate=2)	Percolator PEP (by Search Engine): I2 Sequest HT (ATZ CRT KO, Replicate=3)	Percolator PEP (by Search Engine): J2 Sequest HT (ATZ CRT WT, Replicate=3)	Percolator PEP (by Search Engine): K2 Sequest HT (ATZ CNX KO, Replicate=3)	Percolator PEP (by Search Engine): L2 Sequest HT (ATZ CNX WT, Replicate=3)	XCorr (by Search Engine): A2 Sequest HT (ATZ CRT WT, Replicate=1)
	High	[K].VAEMIREEGYDSVFSVVR.[R]		3.24891e-05	3.64943e-05	1	1	2	Q8NFW8	Q8NFW8 [157-174]	1			2086.03		3		3										7.91e-05		9.957e-05											0.001926						1.144e-05
	High	[R].EVTEPLNLNPAK.[R]		0.000209845	3.64943e-05	1	1	10	Q8NFW8	Q8NFW8 [189-200]	0		2	1324.71	2	2	2		2	2	2	2			0.003119	2	6.965e-05	7.91e-05	5.607e-05		0.005169	0.003125	0.0008499	0.0001469		0.0005485	0.001742	0.04722		0.0001639	0.001771	0.0006511		0.05379	0.01314	0.06804		0.004603	1.51
	High	[R].GVEKPPHLAALILAR.[G]		6.30055e-07	3.64943e-05	1	1	4	Q8NFW8	Q8NFW8 [38-52]	0		4	1584.96			3					3			8.256e-05				5.607e-05					0.0001469				0.001124		4.082e-07		0.0005052
	High	[K].DAIGISLLK.[K]		0.00150353	0.000305051	1	1	5	Q8NFW8	Q8NFW8 [307-315]	0			929.567	2	2	2		2		2						6.965e-05	0.002264	0.000242		0.003354		0.005735				0.001091			0.001241	0.02152				0.08408	0.04131			1.87
	High	[R].EEGYDSVFSVVR.[R]		0.00195551	0.000331991	1	1	2	Q8NFW8	Q8NFW8 [163-174]	0	2		1386.65	2									0.0001535			6.965e-05										0.0009225		0.003019										2.24
	High	[R].VGLSGAPADACSTAQK.[A]	1xCarbamidomethyl [C11]	0.00780091	0.000955352	1	1	1	Q8NFW8	Q8NFW8 [384-399]	0			1532.74								2												0.0004631								0.002855
	High	[K].GAATSVSNPR.[G]		0.0295223	0.00300681	1	1	1	Q8NFW8	Q8NFW8 [7-16]	0			959.49								2												0.001425								0.01098
High	P07437	Tubulin beta chain OS=Homo sapiens OX=9606 GN=TUBB PE=1 SV=2	0	581.353	83	30	1524	5	444	49.6	4.89	28	28	25	24	26	26	26	27	24	22	26	26	203	201	159	149	85	84	93	95	115	108	106	126		203068	ENSG00000232575.10; ENSG00000196230.12; ENSG00000227739.10; ENSG00000224156.10; ENSG00000235067.10; ENSG00000229684.10; ENSG00000183311.16; ENSG00000232421.10	TUBB
	Confidence	Annotated Sequence	Modifications	Qvality PEP	Qvality q-value	# Protein Groups	# Proteins	# PSMs	Master Protein Accessions	Positions in Master Proteins	# Missed Cleavages	Charge (by Search Engine): C2 Sequest HT (ATZ CRT KO, Replicate=2)	Charge (by Search Engine): B2 Sequest HT (ATZ CRT KO, Replicate=1)	Theo. MH+ [Da]	Charge (by Search Engine): A2 Sequest HT (ATZ CRT WT, Replicate=1)	Charge (by Search Engine): E2 Sequest HT (ATZ CNX WT, Replicate=1)	Charge (by Search Engine): D2 Sequest HT (ATZ CRT WT, Replicate=2)	Charge (by Search Engine): K2 Sequest HT (ATZ CNX KO, Replicate=3)	Charge (by Search Engine): J2 Sequest HT (ATZ CRT WT, Replicate=3)	Charge (by Search Engine): H2 Sequest HT (ATZ CNX KO, Replicate=2)	Charge (by Search Engine): I2 Sequest HT (ATZ CRT KO, Replicate=3)	Charge (by Search Engine): F2 Sequest HT (ATZ CNX KO, Replicate=1)	Charge (by Search Engine): G2 Sequest HT (ATZ CNX WT, Replicate=2)	Percolator q-Value (by Search Engine): C2 Sequest HT (ATZ CRT KO, Replicate=2)	Percolator q-Value (by Search Engine): B2 Sequest HT (ATZ CRT KO, Replicate=1)	Charge (by Search Engine): L2 Sequest HT (ATZ CNX WT, Replicate=3)	Percolator q-Value (by Search Engine): A2 Sequest HT (ATZ CRT WT, Replicate=1)	Percolator q-Value (by Search Engine): E2 Sequest HT (ATZ CNX WT, Replicate=1)	Percolator q-Value (by Search Engine): D2 Sequest HT (ATZ CRT WT, Replicate=2)	Percolator q-Value (by Search Engine): K2 Sequest HT (ATZ CNX KO, Replicate=3)	Percolator q-Value (by Search Engine): J2 Sequest HT (ATZ CRT WT, Replicate=3)	Percolator q-Value (by Search Engine): H2 Sequest HT (ATZ CNX KO, Replicate=2)	Percolator q-Value (by Search Engine): I2 Sequest HT (ATZ CRT KO, Replicate=3)	Percolator q-Value (by Search Engine): F2 Sequest HT (ATZ CNX KO, Replicate=1)	Percolator q-Value (by Search Engine): G2 Sequest HT (ATZ CNX WT, Replicate=2)	Percolator q-Value (by Search Engine): L2 Sequest HT (ATZ CNX WT, Replicate=3)	Percolator PEP (by Search Engine): A2 Sequest HT (ATZ CRT WT, Replicate=1)	Percolator PEP (by Search Engine): B2 Sequest HT (ATZ CRT KO, Replicate=1)	Percolator PEP (by Search Engine): C2 Sequest HT (ATZ CRT KO, Replicate=2)	Percolator PEP (by Search Engine): D2 Sequest HT (ATZ CRT WT, Replicate=2)	Percolator PEP (by Search Engine): E2 Sequest HT (ATZ CNX WT, Replicate=1)	Percolator PEP (by Search Engine): F2 Sequest HT (ATZ CNX KO, Replicate=1)	Percolator PEP (by Search Engine): G2 Sequest HT (ATZ CNX WT, Replicate=2)	Percolator PEP (by Search Engine): H2 Sequest HT (ATZ CNX KO, Replicate=2)	Percolator PEP (by Search Engine): I2 Sequest HT (ATZ CRT KO, Replicate=3)	Percolator PEP (by Search Engine): J2 Sequest HT (ATZ CRT WT, Replicate=3)	Percolator PEP (by Search Engine): K2 Sequest HT (ATZ CNX KO, Replicate=3)	Percolator PEP (by Search Engine): L2 Sequest HT (ATZ CNX WT, Replicate=3)	XCorr (by Search Engine): A2 Sequest HT (ATZ CRT WT, Replicate=1)
	High	[K].GQRPETLHER.[L]		0.00050982	8.18625e-05	1	1	7	Q5BJF2	Q5BJF2 [131-140]	0		2	1222.63			2	2	3	3	3		3		0.01288	3			0.0007933	0.003312	0.0001227	0.0002044	0.0001199		0.000313	0.0003326		0.2508		0.01235			0.0001358	0.0002059	0.0003767	0.0001881	0.04587	0.002863
	High	[R].ELYPVEFR.[N]		0.00342022	0.000558206	1	1	16	Q5BJF2	Q5BJF2 [37-44]	0	2	2	1052.54	2	2	2	2	2	2	2	2	2	0.000974	0.001259	2	0.003761	0.003648	0.0007933	0.0008039	0.002944	0.006442	0.0006948	0.0001469	0.00236	0.001019	0.05888	0.01666	0.02706	0.01142	0.05108	0.001184	0.02657	0.106	0.01085	0.03644	0.01284	0.008422	1.82
	High	[K].EFKDPLLQEPPAWFK.[S]		0.00978067	0.00105198	1	1	2	Q5BJF2	Q5BJF2 [53-67]	1			1844.96						3	3											0.0005273	0.007602											0.003422	0.1136
High	P68363	Tubulin alpha-1B chain OS=Homo sapiens OX=9606 GN=TUBA1B PE=1 SV=1	0	479.795	82	32	1211	2	451	50.1	5.06	31	29	24	26	23	22	22	22	22	21	23	22	197	185	132	125	71	76	62	69	73	59	63	99		10376	ENSG00000123416.15	TUBA1B
	Confidence	Annotated Sequence	Modifications	Qvality PEP	Qvality q-value	# Protein Groups	# Proteins	# PSMs	Master Protein Accessions	Positions in Master Proteins	# Missed Cleavages	Charge (by Search Engine): C2 Sequest HT (ATZ CRT KO, Replicate=2)	Charge (by Search Engine): B2 Sequest HT (ATZ CRT KO, Replicate=1)	Theo. MH+ [Da]	Charge (by Search Engine): A2 Sequest HT (ATZ CRT WT, Replicate=1)	Charge (by Search Engine): E2 Sequest HT (ATZ CNX WT, Replicate=1)	Charge (by Search Engine): D2 Sequest HT (ATZ CRT WT, Replicate=2)	Charge (by Search Engine): K2 Sequest HT (ATZ CNX KO, Replicate=3)	Charge (by Search Engine): J2 Sequest HT (ATZ CRT WT, Replicate=3)	Charge (by Search Engine): H2 Sequest HT (ATZ CNX KO, Replicate=2)	Charge (by Search Engine): I2 Sequest HT (ATZ CRT KO, Replicate=3)	Charge (by Search Engine): F2 Sequest HT (ATZ CNX KO, Replicate=1)	Charge (by Search Engine): G2 Sequest HT (ATZ CNX WT, Replicate=2)	Percolator q-Value (by Search Engine): C2 Sequest HT (ATZ CRT KO, Replicate=2)	Percolator q-Value (by Search Engine): B2 Sequest HT (ATZ CRT KO, Replicate=1)	Charge (by Search Engine): L2 Sequest HT (ATZ CNX WT, Replicate=3)	Percolator q-Value (by Search Engine): A2 Sequest HT (ATZ CRT WT, Replicate=1)	Percolator q-Value (by Search Engine): E2 Sequest HT (ATZ CNX WT, Replicate=1)	Percolator q-Value (by Search Engine): D2 Sequest HT (ATZ CRT WT, Replicate=2)	Percolator q-Value (by Search Engine): K2 Sequest HT (ATZ CNX KO, Replicate=3)	Percolator q-Value (by Search Engine): J2 Sequest HT (ATZ CRT WT, Replicate=3)	Percolator q-Value (by Search Engine): H2 Sequest HT (ATZ CNX KO, Replicate=2)	Percolator q-Value (by Search Engine): I2 Sequest HT (ATZ CRT KO, Replicate=3)	Percolator q-Value (by Search Engine): F2 Sequest HT (ATZ CNX KO, Replicate=1)	Percolator q-Value (by Search Engine): G2 Sequest HT (ATZ CNX WT, Replicate=2)	Percolator q-Value (by Search Engine): L2 Sequest HT (ATZ CNX WT, Replicate=3)	Percolator PEP (by Search Engine): A2 Sequest HT (ATZ CRT WT, Replicate=1)	Percolator PEP (by Search Engine): B2 Sequest HT (ATZ CRT KO, Replicate=1)	Percolator PEP (by Search Engine): C2 Sequest HT (ATZ CRT KO, Replicate=2)	Percolator PEP (by Search Engine): D2 Sequest HT (ATZ CRT WT, Replicate=2)	Percolator PEP (by Search Engine): E2 Sequest HT (ATZ CNX WT, Replicate=1)	Percolator PEP (by Search Engine): F2 Sequest HT (ATZ CNX KO, Replicate=1)	Percolator PEP (by Search Engine): G2 Sequest HT (ATZ CNX WT, Replicate=2)	Percolator PEP (by Search Engine): H2 Sequest HT (ATZ CNX KO, Replicate=2)	Percolator PEP (by Search Engine): I2 Sequest HT (ATZ CRT KO, Replicate=3)	Percolator PEP (by Search Engine): J2 Sequest HT (ATZ CRT WT, Replicate=3)	Percolator PEP (by Search Engine): K2 Sequest HT (ATZ CNX KO, Replicate=3)	Percolator PEP (by Search Engine): L2 Sequest HT (ATZ CNX WT, Replicate=3)	XCorr (by Search Engine): A2 Sequest HT (ATZ CRT WT, Replicate=1)
	High	[K].LFGYEPTIYYPK.[R]		1.95945e-05	3.64943e-05	1	1	8	Q8NCW5	Q8NCW5 [133-144]	0		2	1490.76	2		2		2	2	2		2		0.0005567		0.000127		0.0002023		0.0001227	0.001972	0.0002943		0.000313		0.003533	0.005732		0.0009842			0.0002682	0.02582	0.00465	4.752e-06			2.02
	High	[K].GNAGGIQPDLLISLTAPK.[K]		2.35677e-05	3.64943e-05	1	1	3	Q8NCW5	Q8NCW5 [228-245]	0	2	3	1764.99										5.464e-05	0.003219	2										0.0007564		0.05044	2.784e-05									0.006203
	High	[K].KSATQFTGR.[Y]		0.010694	0.00116246	1	1	6	Q8NCW5	Q8NCW5 [246-254]	1			995.527		2		2	2	2	2	2				2		0.002264		0.001337	0.001658	0.004136	0.00506	0.0005011		0.0125					0.0245	0.003971		0.06817	0.06516	0.01742	0.01937	0.3022
	High	[R].FVPPALEK.[K]		0.0120825	0.00130219	1	1	7	Q8NCW5	Q8NCW5 [262-269]	0	2	2	900.519	2	2	2	2						0.002303	0.003119	2	0.003797	0.007298	0.0006347	0.004067						0.003599	0.06104	0.0473	0.05347	0.01039	0.1329						0.06328	0.05339	1.32
	High	[K].SATQFTGR.[Y]		0.0832224	0.00643802	1	1	1	Q8NCW5	Q8NCW5 [247-254]	0			867.432												2										0.002932												0.03201
High	P35908	Keratin, type II cytoskeletal 2 epidermal OS=Homo sapiens OX=9606 GN=KRT2 PE=1 SV=2	0	731.244	90	58	1143	48	639	65.4	8	52	51	33	46	48	50	39	33	27	23	27	40	196	216	77	165	91	131	57	44	36	28	36	66	Met-loss+Acetyl [N-Term]	3849	ENSG00000172867.3	KRT2
	Confidence	Annotated Sequence	Modifications	Qvality PEP	Qvality q-value	# Protein Groups	# Proteins	# PSMs	Master Protein Accessions	Positions in Master Proteins	# Missed Cleavages	Charge (by Search Engine): C2 Sequest HT (ATZ CRT KO, Replicate=2)	Charge (by Search Engine): B2 Sequest HT (ATZ CRT KO, Replicate=1)	Theo. MH+ [Da]	Charge (by Search Engine): A2 Sequest HT (ATZ CRT WT, Replicate=1)	Charge (by Search Engine): E2 Sequest HT (ATZ CNX WT, Replicate=1)	Charge (by Search Engine): D2 Sequest HT (ATZ CRT WT, Replicate=2)	Charge (by Search Engine): K2 Sequest HT (ATZ CNX KO, Replicate=3)	Charge (by Search Engine): J2 Sequest HT (ATZ CRT WT, Replicate=3)	Charge (by Search Engine): H2 Sequest HT (ATZ CNX KO, Replicate=2)	Charge (by Search Engine): I2 Sequest HT (ATZ CRT KO, Replicate=3)	Charge (by Search Engine): F2 Sequest HT (ATZ CNX KO, Replicate=1)	Charge (by Search Engine): G2 Sequest HT (ATZ CNX WT, Replicate=2)	Percolator q-Value (by Search Engine): C2 Sequest HT (ATZ CRT KO, Replicate=2)	Percolator q-Value (by Search Engine): B2 Sequest HT (ATZ CRT KO, Replicate=1)	Charge (by Search Engine): L2 Sequest HT (ATZ CNX WT, Replicate=3)	Percolator q-Value (by Search Engine): A2 Sequest HT (ATZ CRT WT, Replicate=1)	Percolator q-Value (by Search Engine): E2 Sequest HT (ATZ CNX WT, Replicate=1)	Percolator q-Value (by Search Engine): D2 Sequest HT (ATZ CRT WT, Replicate=2)	Percolator q-Value (by Search Engine): K2 Sequest HT (ATZ CNX KO, Replicate=3)	Percolator q-Value (by Search Engine): J2 Sequest HT (ATZ CRT WT, Replicate=3)	Percolator q-Value (by Search Engine): H2 Sequest HT (ATZ CNX KO, Replicate=2)	Percolator q-Value (by Search Engine): I2 Sequest HT (ATZ CRT KO, Replicate=3)	Percolator q-Value (by Search Engine): F2 Sequest HT (ATZ CNX KO, Replicate=1)	Percolator q-Value (by Search Engine): G2 Sequest HT (ATZ CNX WT, Replicate=2)	Percolator q-Value (by Search Engine): L2 Sequest HT (ATZ CNX WT, Replicate=3)	Percolator PEP (by Search Engine): A2 Sequest HT (ATZ CRT WT, Replicate=1)	Percolator PEP (by Search Engine): B2 Sequest HT (ATZ CRT KO, Replicate=1)	Percolator PEP (by Search Engine): C2 Sequest HT (ATZ CRT KO, Replicate=2)	Percolator PEP (by Search Engine): D2 Sequest HT (ATZ CRT WT, Replicate=2)	Percolator PEP (by Search Engine): E2 Sequest HT (ATZ CNX WT, Replicate=1)	Percolator PEP (by Search Engine): F2 Sequest HT (ATZ CNX KO, Replicate=1)	Percolator PEP (by Search Engine): G2 Sequest HT (ATZ CNX WT, Replicate=2)	Percolator PEP (by Search Engine): H2 Sequest HT (ATZ CNX KO, Replicate=2)	Percolator PEP (by Search Engine): I2 Sequest HT (ATZ CRT KO, Replicate=3)	Percolator PEP (by Search Engine): J2 Sequest HT (ATZ CRT WT, Replicate=3)	Percolator PEP (by Search Engine): K2 Sequest HT (ATZ CNX KO, Replicate=3)	Percolator PEP (by Search Engine): L2 Sequest HT (ATZ CNX WT, Replicate=3)	XCorr (by Search Engine): A2 Sequest HT (ATZ CRT WT, Replicate=1)
	High	[K].LLVLDPAQR.[I]		0.000834422	0.000161824	1	1	10	P50750	P50750 [295-303]	0	2		1024.61		2	2	2	2	2	2	2	2	0.002985		2		0.0001492	0.0009495	9.957e-05	0.0002099	0.002582	0.0001199	0.0005011	0.001344	0.0004808			0.0729	0.01513	0.002991	0.004644	0.0132	0.0376	0.001715	0.002182	0.0003672	0.003162
	High	[K].IADFGLAR.[AILG]		0.00163694	0.000305051	8	8	16	P24941; Q00535; P11802; P07947; P06493; P22455; P06241; P50750	P24941 [143-150]; Q00535 [142-149]; P11802 [156-163]; P07947 [412-419]; P06493 [144-151]; P22455 [628-635]; P06241 [406-413]; P50750 [165-172]	0	2	2	862.478	2	2	2	2	2	2	2	2	2	0.0001088	0.0005567	2	0.000127	7.91e-05	0.000524	9.957e-05	0.0002099	0.0002608	0.0001199	0.0001469	0.0005228	0.0002544	0.00371	0.005732	0.001967	0.006132	0.0009081	0.0005794	0.004564	0.0009337	0.00122	0.002468	0.0007749	0.002427	2.72
	High	[K].AANVLITR.[D]		0.00158711	0.000305051	1	1	2	P50750	P50750 [152-159]	0			857.52		2						2						0.0004949						0.0001469							0.004855	0.0005123
	High	[R].NPATTNQTEFER.[V]		0.00498824	0.000599978	1	1	3	P50750	P50750 [359-370]	0			1407.65					2	2	2		2								0.002525	0.0002608	0.001602		0.01431								0.1995	0.001639	0.02073	0.03227
	High	[K].GSQITQQSTNQSR.[N]		0.0049489	0.000599978	1	1	2	P50750	P50750 [346-358]	0			1434.69	2	2											0.0002985	7.91e-05									0.008068				0.002087								1.22
	High	[K].IGQGTFGEVFK.[A]		0.00518989	0.00062503	1	1	2	P50750	P50750 [25-35]	0			1182.62				2	2											0.0001634	0.001731															0.01895	0.002712
High	P08238	Heat shock protein HSP 90-beta OS=Homo sapiens OX=9606 GN=HSP90AB1 PE=1 SV=4	0	641.728	68	57	1447	33	724	83.2	5.03	48	44	44	49	42	39	46	45	47	47	44	46	195	168	170	169	71	63	106	103	101	109	88	104		3326	ENSG00000096384.19	HSP90AB1
	Confidence	Annotated Sequence	Modifications	Qvality PEP	Qvality q-value	# Protein Groups	# Proteins	# PSMs	Master Protein Accessions	Positions in Master Proteins	# Missed Cleavages	Charge (by Search Engine): C2 Sequest HT (ATZ CRT KO, Replicate=2)	Charge (by Search Engine): B2 Sequest HT (ATZ CRT KO, Replicate=1)	Theo. MH+ [Da]	Charge (by Search Engine): A2 Sequest HT (ATZ CRT WT, Replicate=1)	Charge (by Search Engine): E2 Sequest HT (ATZ CNX WT, Replicate=1)	Charge (by Search Engine): D2 Sequest HT (ATZ CRT WT, Replicate=2)	Charge (by Search Engine): K2 Sequest HT (ATZ CNX KO, Replicate=3)	Charge (by Search Engine): J2 Sequest HT (ATZ CRT WT, Replicate=3)	Charge (by Search Engine): H2 Sequest HT (ATZ CNX KO, Replicate=2)	Charge (by Search Engine): I2 Sequest HT (ATZ CRT KO, Replicate=3)	Charge (by Search Engine): F2 Sequest HT (ATZ CNX KO, Replicate=1)	Charge (by Search Engine): G2 Sequest HT (ATZ CNX WT, Replicate=2)	Percolator q-Value (by Search Engine): C2 Sequest HT (ATZ CRT KO, Replicate=2)	Percolator q-Value (by Search Engine): B2 Sequest HT (ATZ CRT KO, Replicate=1)	Charge (by Search Engine): L2 Sequest HT (ATZ CNX WT, Replicate=3)	Percolator q-Value (by Search Engine): A2 Sequest HT (ATZ CRT WT, Replicate=1)	Percolator q-Value (by Search Engine): E2 Sequest HT (ATZ CNX WT, Replicate=1)	Percolator q-Value (by Search Engine): D2 Sequest HT (ATZ CRT WT, Replicate=2)	Percolator q-Value (by Search Engine): K2 Sequest HT (ATZ CNX KO, Replicate=3)	Percolator q-Value (by Search Engine): J2 Sequest HT (ATZ CRT WT, Replicate=3)	Percolator q-Value (by Search Engine): H2 Sequest HT (ATZ CNX KO, Replicate=2)	Percolator q-Value (by Search Engine): I2 Sequest HT (ATZ CRT KO, Replicate=3)	Percolator q-Value (by Search Engine): F2 Sequest HT (ATZ CNX KO, Replicate=1)	Percolator q-Value (by Search Engine): G2 Sequest HT (ATZ CNX WT, Replicate=2)	Percolator q-Value (by Search Engine): L2 Sequest HT (ATZ CNX WT, Replicate=3)	Percolator PEP (by Search Engine): A2 Sequest HT (ATZ CRT WT, Replicate=1)	Percolator PEP (by Search Engine): B2 Sequest HT (ATZ CRT KO, Replicate=1)	Percolator PEP (by Search Engine): C2 Sequest HT (ATZ CRT KO, Replicate=2)	Percolator PEP (by Search Engine): D2 Sequest HT (ATZ CRT WT, Replicate=2)	Percolator PEP (by Search Engine): E2 Sequest HT (ATZ CNX WT, Replicate=1)	Percolator PEP (by Search Engine): F2 Sequest HT (ATZ CNX KO, Replicate=1)	Percolator PEP (by Search Engine): G2 Sequest HT (ATZ CNX WT, Replicate=2)	Percolator PEP (by Search Engine): H2 Sequest HT (ATZ CNX KO, Replicate=2)	Percolator PEP (by Search Engine): I2 Sequest HT (ATZ CRT KO, Replicate=3)	Percolator PEP (by Search Engine): J2 Sequest HT (ATZ CRT WT, Replicate=3)	Percolator PEP (by Search Engine): K2 Sequest HT (ATZ CNX KO, Replicate=3)	Percolator PEP (by Search Engine): L2 Sequest HT (ATZ CNX WT, Replicate=3)	XCorr (by Search Engine): A2 Sequest HT (ATZ CRT WT, Replicate=1)
	High	[K].WVDGTDYETGFK.[N]		9.26424e-07	3.64943e-05	1	1	8	P07306	P07306 [223-234]	0			1417.63	2	2			2	2	2	2	2			2	0.000127	7.91e-05			0.0007467	0.0001271	0.0004617	9.804e-05	0.004676	0.0001152	0.005758				2.255e-07	8.17e-05	0.05844	2.25e-05	0.006763	0.006919		1.311e-05	1.54
	High	[R].TCCPVNWVEHER.[S]	2xCarbamidomethyl [C2; C3]	1.42124e-05	3.64943e-05	1	1	6	P07306	P07306 [152-163]	0			1586.68				3	3	3	3		3			3				9.957e-05	0.0002099	0.0001271	0.0001199		0.000313	0.0001152							0.0001563	2.688e-06	0.0001526	0.003068	6.676e-06	0.0002104
	High	[R].WNDDVCQRPYR.[W]	1xCarbamidomethyl [C6]	0.00104518	0.000241084	1	1	5	P07306	P07306 [264-274]	0			1508.67				3	2	3	3		3			3				0.0001634	0.4469	0.0002044	0.0001199		0.000476	0.0008157							0.002133	0.0002885	0.0016	1	0.001369	0.00647
	High	[K].GLSTQGGNVGR.[K]		0.00419313	0.000573847	1	1	1	P07306	P07306 [90-100]	0			1045.54	2												6.965e-05										0.002104												2.12
	High	[K].QFVSDLR.[S]		0.0121814	0.00130219	1	1	5	P07306	P07306 [129-135]	0			864.457				2		2	2		2			2				0.001337		0.002478	0.00681		0.008893	0.0006211							0.1132	0.03594	0.09838		0.01873	0.00479
High	P35527	Keratin, type I cytoskeletal 9 OS=Homo sapiens OX=9606 GN=KRT9 PE=1 SV=3	0	1011.29	96	55	1591	54	623	62	5.24	35	42	44	44	43	42	32	33	33	28	29	34	194	342	144	246	121	109	68	67	78	60	71	91		3857	ENSG00000171403.9	KRT9
	Confidence	Annotated Sequence	Modifications	Qvality PEP	Qvality q-value	# Protein Groups	# Proteins	# PSMs	Master Protein Accessions	Positions in Master Proteins	# Missed Cleavages	Charge (by Search Engine): C2 Sequest HT (ATZ CRT KO, Replicate=2)	Charge (by Search Engine): B2 Sequest HT (ATZ CRT KO, Replicate=1)	Theo. MH+ [Da]	Charge (by Search Engine): A2 Sequest HT (ATZ CRT WT, Replicate=1)	Charge (by Search Engine): E2 Sequest HT (ATZ CNX WT, Replicate=1)	Charge (by Search Engine): D2 Sequest HT (ATZ CRT WT, Replicate=2)	Charge (by Search Engine): K2 Sequest HT (ATZ CNX KO, Replicate=3)	Charge (by Search Engine): J2 Sequest HT (ATZ CRT WT, Replicate=3)	Charge (by Search Engine): H2 Sequest HT (ATZ CNX KO, Replicate=2)	Charge (by Search Engine): I2 Sequest HT (ATZ CRT KO, Replicate=3)	Charge (by Search Engine): F2 Sequest HT (ATZ CNX KO, Replicate=1)	Charge (by Search Engine): G2 Sequest HT (ATZ CNX WT, Replicate=2)	Percolator q-Value (by Search Engine): C2 Sequest HT (ATZ CRT KO, Replicate=2)	Percolator q-Value (by Search Engine): B2 Sequest HT (ATZ CRT KO, Replicate=1)	Charge (by Search Engine): L2 Sequest HT (ATZ CNX WT, Replicate=3)	Percolator q-Value (by Search Engine): A2 Sequest HT (ATZ CRT WT, Replicate=1)	Percolator q-Value (by Search Engine): E2 Sequest HT (ATZ CNX WT, Replicate=1)	Percolator q-Value (by Search Engine): D2 Sequest HT (ATZ CRT WT, Replicate=2)	Percolator q-Value (by Search Engine): K2 Sequest HT (ATZ CNX KO, Replicate=3)	Percolator q-Value (by Search Engine): J2 Sequest HT (ATZ CRT WT, Replicate=3)	Percolator q-Value (by Search Engine): H2 Sequest HT (ATZ CNX KO, Replicate=2)	Percolator q-Value (by Search Engine): I2 Sequest HT (ATZ CRT KO, Replicate=3)	Percolator q-Value (by Search Engine): F2 Sequest HT (ATZ CNX KO, Replicate=1)	Percolator q-Value (by Search Engine): G2 Sequest HT (ATZ CNX WT, Replicate=2)	Percolator q-Value (by Search Engine): L2 Sequest HT (ATZ CNX WT, Replicate=3)	Percolator PEP (by Search Engine): A2 Sequest HT (ATZ CRT WT, Replicate=1)	Percolator PEP (by Search Engine): B2 Sequest HT (ATZ CRT KO, Replicate=1)	Percolator PEP (by Search Engine): C2 Sequest HT (ATZ CRT KO, Replicate=2)	Percolator PEP (by Search Engine): D2 Sequest HT (ATZ CRT WT, Replicate=2)	Percolator PEP (by Search Engine): E2 Sequest HT (ATZ CNX WT, Replicate=1)	Percolator PEP (by Search Engine): F2 Sequest HT (ATZ CNX KO, Replicate=1)	Percolator PEP (by Search Engine): G2 Sequest HT (ATZ CNX WT, Replicate=2)	Percolator PEP (by Search Engine): H2 Sequest HT (ATZ CNX KO, Replicate=2)	Percolator PEP (by Search Engine): I2 Sequest HT (ATZ CRT KO, Replicate=3)	Percolator PEP (by Search Engine): J2 Sequest HT (ATZ CRT WT, Replicate=3)	Percolator PEP (by Search Engine): K2 Sequest HT (ATZ CNX KO, Replicate=3)	Percolator PEP (by Search Engine): L2 Sequest HT (ATZ CNX WT, Replicate=3)	XCorr (by Search Engine): A2 Sequest HT (ATZ CRT WT, Replicate=1)
	High	[R].LQNAADMPANMDK.[H]		1.58677e-06	3.64943e-05	1	1	5	P49902	P49902 [9-21]	0	2		1418.64	2	2	2					2		5.464e-05			6.965e-05	7.91e-05	5.607e-05					9.804e-05			0.0004775		0.0004834	2.638e-06	0.0002456	3.235e-07							1.66
	High	[K].IGTYTGPLQHGIVYSGGSSDTICDLLGAK.[G]	1xCarbamidomethyl [C23]	4.65692e-09	3.64943e-05	1	1	5	P49902	P49902 [314-342]	0	3		2980.47			3					3		5.464e-05					5.607e-05					9.804e-05					6.012e-09	1.539e-08		4.504e-09
	High	[K].VFLATNSDYK.[Y]		0.000157451	3.64943e-05	1	1	2	P49902	P49902 [245-254]	0			1157.58		2						2						7.91e-05						9.804e-05							5.053e-05	0.0001282
	High	[K].VTHDMDMCYGMMGSLFR.[S]	1xCarbamidomethyl [C8]	0.000449463	3.64943e-05	1	1	1	P49902	P49902 [426-442]	0			2050.83								3												9.804e-05								0.0001305
	High	[R].QTLFASQVMR.[Y]		0.000405625	3.64943e-05	1	1	1	P49902	P49902 [447-456]	0			1180.61								2												9.804e-05								0.0001165
	High	[R].AAHVLMPHESTVEHTHVDINEMESPLATR.[N]	1xDeamidated [N20]	5.92297e-06	3.64943e-05	1	1	2	P49902	P49902 [479-507]	0	4		3252.54			4							5.464e-05					5.607e-05										1.714e-05	4.124e-06
	High	[K].HLDSSSNERPDISSIQR.[R]		0.00159943	0.000305051	1	1	2	P49902	P49902 [405-421]	0			1940.94		3						3						7.91e-05						0.0001469							0.001175	0.0005163
	High	[K].GKDILYIGDHIFGDILK.[S]		0.00584722	0.00068699	1	1	2	P49902	P49902 [343-359]	1	4		1917.05			4							0.0003274					0.0004874										0.008799	0.004939
	High	[R].SMFQDVR.[D]		0.00702741	0.000866456	1	1	4	P49902	P49902 [196-202]	0	2		882.414		2		2				2		0.002835				0.002176		0.0001634				0.0005011					0.06422		0.02094	0.003167					0.003748
	High	[K].LPLLLSR.[M]		0.0163515	0.00173128	1	1	1	P49902	P49902 [232-238]	0			811.54								2												0.0007218								0.006082
High	Q14204	Cytoplasmic dynein 1 heavy chain 1 OS=Homo sapiens OX=9606 GN=DYNC1H1 PE=1 SV=5	0	1467.68	55	227	1705	227	4646	532.1	6.4	126	88	125	99	103	82	133	141	135	127	123	147	185	114	202	137	106	86	144	157	148	136	130	160	Met-loss+Acetyl [N-Term]	1778	ENSG00000197102.10	DYNC1H1
	Confidence	Annotated Sequence	Modifications	Qvality PEP	Qvality q-value	# Protein Groups	# Proteins	# PSMs	Master Protein Accessions	Positions in Master Proteins	# Missed Cleavages	Charge (by Search Engine): C2 Sequest HT (ATZ CRT KO, Replicate=2)	Charge (by Search Engine): B2 Sequest HT (ATZ CRT KO, Replicate=1)	Theo. MH+ [Da]	Charge (by Search Engine): A2 Sequest HT (ATZ CRT WT, Replicate=1)	Charge (by Search Engine): E2 Sequest HT (ATZ CNX WT, Replicate=1)	Charge (by Search Engine): D2 Sequest HT (ATZ CRT WT, Replicate=2)	Charge (by Search Engine): K2 Sequest HT (ATZ CNX KO, Replicate=3)	Charge (by Search Engine): J2 Sequest HT (ATZ CRT WT, Replicate=3)	Charge (by Search Engine): H2 Sequest HT (ATZ CNX KO, Replicate=2)	Charge (by Search Engine): I2 Sequest HT (ATZ CRT KO, Replicate=3)	Charge (by Search Engine): F2 Sequest HT (ATZ CNX KO, Replicate=1)	Charge (by Search Engine): G2 Sequest HT (ATZ CNX WT, Replicate=2)	Percolator q-Value (by Search Engine): C2 Sequest HT (ATZ CRT KO, Replicate=2)	Percolator q-Value (by Search Engine): B2 Sequest HT (ATZ CRT KO, Replicate=1)	Charge (by Search Engine): L2 Sequest HT (ATZ CNX WT, Replicate=3)	Percolator q-Value (by Search Engine): A2 Sequest HT (ATZ CRT WT, Replicate=1)	Percolator q-Value (by Search Engine): E2 Sequest HT (ATZ CNX WT, Replicate=1)	Percolator q-Value (by Search Engine): D2 Sequest HT (ATZ CRT WT, Replicate=2)	Percolator q-Value (by Search Engine): K2 Sequest HT (ATZ CNX KO, Replicate=3)	Percolator q-Value (by Search Engine): J2 Sequest HT (ATZ CRT WT, Replicate=3)	Percolator q-Value (by Search Engine): H2 Sequest HT (ATZ CNX KO, Replicate=2)	Percolator q-Value (by Search Engine): I2 Sequest HT (ATZ CRT KO, Replicate=3)	Percolator q-Value (by Search Engine): F2 Sequest HT (ATZ CNX KO, Replicate=1)	Percolator q-Value (by Search Engine): G2 Sequest HT (ATZ CNX WT, Replicate=2)	Percolator q-Value (by Search Engine): L2 Sequest HT (ATZ CNX WT, Replicate=3)	Percolator PEP (by Search Engine): A2 Sequest HT (ATZ CRT WT, Replicate=1)	Percolator PEP (by Search Engine): B2 Sequest HT (ATZ CRT KO, Replicate=1)	Percolator PEP (by Search Engine): C2 Sequest HT (ATZ CRT KO, Replicate=2)	Percolator PEP (by Search Engine): D2 Sequest HT (ATZ CRT WT, Replicate=2)	Percolator PEP (by Search Engine): E2 Sequest HT (ATZ CNX WT, Replicate=1)	Percolator PEP (by Search Engine): F2 Sequest HT (ATZ CNX KO, Replicate=1)	Percolator PEP (by Search Engine): G2 Sequest HT (ATZ CNX WT, Replicate=2)	Percolator PEP (by Search Engine): H2 Sequest HT (ATZ CNX KO, Replicate=2)	Percolator PEP (by Search Engine): I2 Sequest HT (ATZ CRT KO, Replicate=3)	Percolator PEP (by Search Engine): J2 Sequest HT (ATZ CRT WT, Replicate=3)	Percolator PEP (by Search Engine): K2 Sequest HT (ATZ CNX KO, Replicate=3)	Percolator PEP (by Search Engine): L2 Sequest HT (ATZ CNX WT, Replicate=3)	XCorr (by Search Engine): A2 Sequest HT (ATZ CRT WT, Replicate=1)
	High	[R].LVQSPNSYFMDVK.[C]		3.76822e-07	3.64943e-05	2	2	14	Q71UM5; P42677	Q71UM5 [24-36]; P42677 [24-36]	0	2	2	1527.75	2	2	2	2	2	2	2	2	2	5.464e-05	8.256e-05	2	6.965e-05	7.91e-05	5.607e-05	9.957e-05	0.006541	0.002478	0.007063	9.804e-05	0.009934	0.0001989	1.791e-06	2.894e-06	6.535e-06	2.411e-07	2.881e-05	3.898e-07	0.1342	0.03632	0.1021	0.09436	9.386e-07	0.0005961	3.21
	High	[K].DLLHPSPEEEK.[R]		8.10135e-06	3.64943e-05	1	1	6	P42677	P42677 [6-16]	0	2		1293.63			2			3	3	2		5.464e-05					5.607e-05			0.0004087	0.0002943	0.0001469					2.347e-05	5.708e-06		0.000339		0.003216	0.002459
	High	[R].LTEGCSFR.[R]	1xCarbamidomethyl [C5]	0.00279322	0.000463256	2	2	5	Q71UM5; P42677	Q71UM5 [73-80]; P42677 [73-80]	0	2		969.446			2							0.0001535					0.0003294										0.003681	0.002332
High	Q9BQE3	Tubulin alpha-1C chain OS=Homo sapiens OX=9606 GN=TUBA1C PE=1 SV=1	0	439.682	82	32	1077	6	449	49.9	5.1	30	28	24	25	24	22	23	22	22	20	21	23	183	172	120	113	64	62	57	59	62	50	49	86		84790	ENSG00000167553.15	TUBA1C
	Confidence	Annotated Sequence	Modifications	Qvality PEP	Qvality q-value	# Protein Groups	# Proteins	# PSMs	Master Protein Accessions	Positions in Master Proteins	# Missed Cleavages	Charge (by Search Engine): C2 Sequest HT (ATZ CRT KO, Replicate=2)	Charge (by Search Engine): B2 Sequest HT (ATZ CRT KO, Replicate=1)	Theo. MH+ [Da]	Charge (by Search Engine): A2 Sequest HT (ATZ CRT WT, Replicate=1)	Charge (by Search Engine): E2 Sequest HT (ATZ CNX WT, Replicate=1)	Charge (by Search Engine): D2 Sequest HT (ATZ CRT WT, Replicate=2)	Charge (by Search Engine): K2 Sequest HT (ATZ CNX KO, Replicate=3)	Charge (by Search Engine): J2 Sequest HT (ATZ CRT WT, Replicate=3)	Charge (by Search Engine): H2 Sequest HT (ATZ CNX KO, Replicate=2)	Charge (by Search Engine): I2 Sequest HT (ATZ CRT KO, Replicate=3)	Charge (by Search Engine): F2 Sequest HT (ATZ CNX KO, Replicate=1)	Charge (by Search Engine): G2 Sequest HT (ATZ CNX WT, Replicate=2)	Percolator q-Value (by Search Engine): C2 Sequest HT (ATZ CRT KO, Replicate=2)	Percolator q-Value (by Search Engine): B2 Sequest HT (ATZ CRT KO, Replicate=1)	Charge (by Search Engine): L2 Sequest HT (ATZ CNX WT, Replicate=3)	Percolator q-Value (by Search Engine): A2 Sequest HT (ATZ CRT WT, Replicate=1)	Percolator q-Value (by Search Engine): E2 Sequest HT (ATZ CNX WT, Replicate=1)	Percolator q-Value (by Search Engine): D2 Sequest HT (ATZ CRT WT, Replicate=2)	Percolator q-Value (by Search Engine): K2 Sequest HT (ATZ CNX KO, Replicate=3)	Percolator q-Value (by Search Engine): J2 Sequest HT (ATZ CRT WT, Replicate=3)	Percolator q-Value (by Search Engine): H2 Sequest HT (ATZ CNX KO, Replicate=2)	Percolator q-Value (by Search Engine): I2 Sequest HT (ATZ CRT KO, Replicate=3)	Percolator q-Value (by Search Engine): F2 Sequest HT (ATZ CNX KO, Replicate=1)	Percolator q-Value (by Search Engine): G2 Sequest HT (ATZ CNX WT, Replicate=2)	Percolator q-Value (by Search Engine): L2 Sequest HT (ATZ CNX WT, Replicate=3)	Percolator PEP (by Search Engine): A2 Sequest HT (ATZ CRT WT, Replicate=1)	Percolator PEP (by Search Engine): B2 Sequest HT (ATZ CRT KO, Replicate=1)	Percolator PEP (by Search Engine): C2 Sequest HT (ATZ CRT KO, Replicate=2)	Percolator PEP (by Search Engine): D2 Sequest HT (ATZ CRT WT, Replicate=2)	Percolator PEP (by Search Engine): E2 Sequest HT (ATZ CNX WT, Replicate=1)	Percolator PEP (by Search Engine): F2 Sequest HT (ATZ CNX KO, Replicate=1)	Percolator PEP (by Search Engine): G2 Sequest HT (ATZ CNX WT, Replicate=2)	Percolator PEP (by Search Engine): H2 Sequest HT (ATZ CNX KO, Replicate=2)	Percolator PEP (by Search Engine): I2 Sequest HT (ATZ CRT KO, Replicate=3)	Percolator PEP (by Search Engine): J2 Sequest HT (ATZ CRT WT, Replicate=3)	Percolator PEP (by Search Engine): K2 Sequest HT (ATZ CNX KO, Replicate=3)	Percolator PEP (by Search Engine): L2 Sequest HT (ATZ CNX WT, Replicate=3)	XCorr (by Search Engine): A2 Sequest HT (ATZ CRT WT, Replicate=1)
	High	[R].DSWNAGIMTVMSALSVAPSK.[A]		4.05069e-07	3.64943e-05	1	1	9	Q5XKP0	Q5XKP0 [82-101]	0			2065.01	3	3		2	2	2	2		2			2	6.965e-05	7.91e-05		9.957e-05	0.0002099	0.0001271	0.001093		0.00102	0.0001152	0.002948				0.0003008		0.01009	3.622e-05	0.01478	0.003188	1.1e-07	1.742e-05	1.63
	High	[K].AGEVVPPAMYQFSQYVCQQTGLQIPQLPAPPK.[I]	1xCarbamidomethyl [C17]; 1xDeamidated [Q]	0.000425311	3.64943e-05	1	1	4	Q5XKP0	Q5XKP0 [44-75]	0			3543.77	3			3	3			3					0.002502			9.957e-05	0.0003082			9.804e-05			0.03718					0.0001223				0.004371	0.0002886		1.09
	High	[K].AGEVVPPAMYQFSQYVCQQTGLQIPQLPAPPK.[I]	1xCarbamidomethyl [C17]	7.2449e-05	3.64943e-05	1	1	4	Q5XKP0	Q5XKP0 [44-75]	0	3		3542.78		3	3	3			3	3		0.01312				0.001389	5.607e-05	0.0001634			0.01277	9.804e-05					0.423	0.0001651	0.01355	1.865e-05			0.1948		0.004154
	High	[K].GSVAGGAVYLVYDQELLGPSDK.[S]		0.000162562	3.64943e-05	1	1	6	Q5XKP0	Q5XKP0 [15-36]	0	2		2238.13	3		2							5.464e-05			6.965e-05		5.607e-05								0.0001151		0.001822	0.0001254									2.04
	High	[K].GSVAGGAVYLVYDQELLGPSDK.[S]	1xDeamidated [Q14]	0.0261059	0.00264086	1	1	2	Q5XKP0	Q5XKP0 [15-36]	0		3	2239.11			3								0.006802				0.001499									0.1134		0.02276
High	P11142	Heat shock cognate 71 kDa protein OS=Homo sapiens OX=9606 GN=HSPA8 PE=1 SV=1	0	562.879	74	53	1285	33	646	70.9	5.52	39	37	32	42	40	40	41	42	32	34	31	36	178	160	136	137	78	75	83	93	80	87	79	99	Met-loss+Acetyl [N-Term]	3312	ENSG00000109971.13	HSPA8
	Confidence	Annotated Sequence	Modifications	Qvality PEP	Qvality q-value	# Protein Groups	# Proteins	# PSMs	Master Protein Accessions	Positions in Master Proteins	# Missed Cleavages	Charge (by Search Engine): C2 Sequest HT (ATZ CRT KO, Replicate=2)	Charge (by Search Engine): B2 Sequest HT (ATZ CRT KO, Replicate=1)	Theo. MH+ [Da]	Charge (by Search Engine): A2 Sequest HT (ATZ CRT WT, Replicate=1)	Charge (by Search Engine): E2 Sequest HT (ATZ CNX WT, Replicate=1)	Charge (by Search Engine): D2 Sequest HT (ATZ CRT WT, Replicate=2)	Charge (by Search Engine): K2 Sequest HT (ATZ CNX KO, Replicate=3)	Charge (by Search Engine): J2 Sequest HT (ATZ CRT WT, Replicate=3)	Charge (by Search Engine): H2 Sequest HT (ATZ CNX KO, Replicate=2)	Charge (by Search Engine): I2 Sequest HT (ATZ CRT KO, Replicate=3)	Charge (by Search Engine): F2 Sequest HT (ATZ CNX KO, Replicate=1)	Charge (by Search Engine): G2 Sequest HT (ATZ CNX WT, Replicate=2)	Percolator q-Value (by Search Engine): C2 Sequest HT (ATZ CRT KO, Replicate=2)	Percolator q-Value (by Search Engine): B2 Sequest HT (ATZ CRT KO, Replicate=1)	Charge (by Search Engine): L2 Sequest HT (ATZ CNX WT, Replicate=3)	Percolator q-Value (by Search Engine): A2 Sequest HT (ATZ CRT WT, Replicate=1)	Percolator q-Value (by Search Engine): E2 Sequest HT (ATZ CNX WT, Replicate=1)	Percolator q-Value (by Search Engine): D2 Sequest HT (ATZ CRT WT, Replicate=2)	Percolator q-Value (by Search Engine): K2 Sequest HT (ATZ CNX KO, Replicate=3)	Percolator q-Value (by Search Engine): J2 Sequest HT (ATZ CRT WT, Replicate=3)	Percolator q-Value (by Search Engine): H2 Sequest HT (ATZ CNX KO, Replicate=2)	Percolator q-Value (by Search Engine): I2 Sequest HT (ATZ CRT KO, Replicate=3)	Percolator q-Value (by Search Engine): F2 Sequest HT (ATZ CNX KO, Replicate=1)	Percolator q-Value (by Search Engine): G2 Sequest HT (ATZ CNX WT, Replicate=2)	Percolator q-Value (by Search Engine): L2 Sequest HT (ATZ CNX WT, Replicate=3)	Percolator PEP (by Search Engine): A2 Sequest HT (ATZ CRT WT, Replicate=1)	Percolator PEP (by Search Engine): B2 Sequest HT (ATZ CRT KO, Replicate=1)	Percolator PEP (by Search Engine): C2 Sequest HT (ATZ CRT KO, Replicate=2)	Percolator PEP (by Search Engine): D2 Sequest HT (ATZ CRT WT, Replicate=2)	Percolator PEP (by Search Engine): E2 Sequest HT (ATZ CNX WT, Replicate=1)	Percolator PEP (by Search Engine): F2 Sequest HT (ATZ CNX KO, Replicate=1)	Percolator PEP (by Search Engine): G2 Sequest HT (ATZ CNX WT, Replicate=2)	Percolator PEP (by Search Engine): H2 Sequest HT (ATZ CNX KO, Replicate=2)	Percolator PEP (by Search Engine): I2 Sequest HT (ATZ CRT KO, Replicate=3)	Percolator PEP (by Search Engine): J2 Sequest HT (ATZ CRT WT, Replicate=3)	Percolator PEP (by Search Engine): K2 Sequest HT (ATZ CNX KO, Replicate=3)	Percolator PEP (by Search Engine): L2 Sequest HT (ATZ CNX WT, Replicate=3)	XCorr (by Search Engine): A2 Sequest HT (ATZ CRT WT, Replicate=1)
	High	[R].MVVVVSDDYLQSK.[E]		1.5776e-05	3.64943e-05	1	1	2	Q99836	Q99836 [219-231]	0			1482.75				2								2				9.957e-05						0.0001152											2.051e-05	4.303e-06
	High	[K].QQQEEAEKPLQVAAVDSSVPR.[T]		3.36745e-07	3.64943e-05	1	1	9	Q99836	Q99836 [120-140]	0	3	3	2309.17	3	3	3	3				3		5.464e-05	8.256e-05		0.002793	7.91e-05	5.607e-05	9.957e-05				9.804e-05			0.04016	0.0001465	4.176e-07	5.265e-06	2.74e-05	4.217e-05					0.0001659		1.22
	High	[R].QLETQADPTGR.[L]		0.000107266	3.64943e-05	1	1	7	Q99836	Q99836 [63-73]	0	2		1215.6		2	2	2	2	2	2			0.0008055				7.91e-05	0.0001052	0.0001634	0.0008086	0.0002044	0.07898						0.01995	0.0005132	3.379e-05			0.0003387	0.8723	0.009142	0.00244
	High	[K].FALSLSPGAHQK.[R]		0.00178221	0.000331991	1	1	1	Q99836	Q99836 [239-250]	0			1255.68		2												7.91e-05													0.0006897
	High	[K].QQQEEAEKPLQVAAVDSSVPR.[T]	1xDeamidated [Q3]	0.00436145	0.000573847	1	1	1	Q99836	Q99836 [120-140]	0			2310.16				3												0.0001634																	0.002251
	High	[R].LSLFLNVR.[T]		0.0076764	0.000924163	1	1	2	Q99836	Q99836 [33-40]	0			961.583		2						2						0.001168						0.0004631							0.009515	0.00282
	High	[-].MAAGGPGAGSAAPVSSTSSLPLAALNMR.[V]	1xDeamidated [N26]; 1xMet-loss+Acetyl [N-Term]	0.036832	0.00371812	1	1	1	Q99836	Q99836 [1-28]	0			2454.23								3												0.00168								0.01374
	High	[K].EFPSILR.[F]		0.0584549	0.00506744	1	1	2	Q99836	Q99836 [263-269]	0			861.483		2												0.002428													0.02546
High	P14618	Pyruvate kinase PKM OS=Homo sapiens OX=9606 GN=PKM PE=1 SV=4	0	654.37	82	46	1222	46	531	57.9	7.84	39	37	41	37	41	38	40	38	36	35	31	37	178	142	163	139	74	66	73	80	88	77	62	80	Met-loss+Acetyl [N-Term]	5315	ENSG00000067225.17	PKM
	Confidence	Annotated Sequence	Modifications	Qvality PEP	Qvality q-value	# Protein Groups	# Proteins	# PSMs	Master Protein Accessions	Positions in Master Proteins	# Missed Cleavages	Charge (by Search Engine): C2 Sequest HT (ATZ CRT KO, Replicate=2)	Charge (by Search Engine): B2 Sequest HT (ATZ CRT KO, Replicate=1)	Theo. MH+ [Da]	Charge (by Search Engine): A2 Sequest HT (ATZ CRT WT, Replicate=1)	Charge (by Search Engine): E2 Sequest HT (ATZ CNX WT, Replicate=1)	Charge (by Search Engine): D2 Sequest HT (ATZ CRT WT, Replicate=2)	Charge (by Search Engine): K2 Sequest HT (ATZ CNX KO, Replicate=3)	Charge (by Search Engine): J2 Sequest HT (ATZ CRT WT, Replicate=3)	Charge (by Search Engine): H2 Sequest HT (ATZ CNX KO, Replicate=2)	Charge (by Search Engine): I2 Sequest HT (ATZ CRT KO, Replicate=3)	Charge (by Search Engine): F2 Sequest HT (ATZ CNX KO, Replicate=1)	Charge (by Search Engine): G2 Sequest HT (ATZ CNX WT, Replicate=2)	Percolator q-Value (by Search Engine): C2 Sequest HT (ATZ CRT KO, Replicate=2)	Percolator q-Value (by Search Engine): B2 Sequest HT (ATZ CRT KO, Replicate=1)	Charge (by Search Engine): L2 Sequest HT (ATZ CNX WT, Replicate=3)	Percolator q-Value (by Search Engine): A2 Sequest HT (ATZ CRT WT, Replicate=1)	Percolator q-Value (by Search Engine): E2 Sequest HT (ATZ CNX WT, Replicate=1)	Percolator q-Value (by Search Engine): D2 Sequest HT (ATZ CRT WT, Replicate=2)	Percolator q-Value (by Search Engine): K2 Sequest HT (ATZ CNX KO, Replicate=3)	Percolator q-Value (by Search Engine): J2 Sequest HT (ATZ CRT WT, Replicate=3)	Percolator q-Value (by Search Engine): H2 Sequest HT (ATZ CNX KO, Replicate=2)	Percolator q-Value (by Search Engine): I2 Sequest HT (ATZ CRT KO, Replicate=3)	Percolator q-Value (by Search Engine): F2 Sequest HT (ATZ CNX KO, Replicate=1)	Percolator q-Value (by Search Engine): G2 Sequest HT (ATZ CNX WT, Replicate=2)	Percolator q-Value (by Search Engine): L2 Sequest HT (ATZ CNX WT, Replicate=3)	Percolator PEP (by Search Engine): A2 Sequest HT (ATZ CRT WT, Replicate=1)	Percolator PEP (by Search Engine): B2 Sequest HT (ATZ CRT KO, Replicate=1)	Percolator PEP (by Search Engine): C2 Sequest HT (ATZ CRT KO, Replicate=2)	Percolator PEP (by Search Engine): D2 Sequest HT (ATZ CRT WT, Replicate=2)	Percolator PEP (by Search Engine): E2 Sequest HT (ATZ CNX WT, Replicate=1)	Percolator PEP (by Search Engine): F2 Sequest HT (ATZ CNX KO, Replicate=1)	Percolator PEP (by Search Engine): G2 Sequest HT (ATZ CNX WT, Replicate=2)	Percolator PEP (by Search Engine): H2 Sequest HT (ATZ CNX KO, Replicate=2)	Percolator PEP (by Search Engine): I2 Sequest HT (ATZ CRT KO, Replicate=3)	Percolator PEP (by Search Engine): J2 Sequest HT (ATZ CRT WT, Replicate=3)	Percolator PEP (by Search Engine): K2 Sequest HT (ATZ CNX KO, Replicate=3)	Percolator PEP (by Search Engine): L2 Sequest HT (ATZ CNX WT, Replicate=3)	XCorr (by Search Engine): A2 Sequest HT (ATZ CRT WT, Replicate=1)
	High	[R].LVNACLAEELPHIHAFEQK.[T]	1xCarbamidomethyl [C5]; 1xDeamidated [N3]	4.92402e-06	3.64943e-05	1	1	1	Q9H3K6	Q9H3K6 [55-73]	0	4		2220.11										5.464e-05															5.924e-06
	High	[R].LVNACLAEELPHIHAFEQK.[T]	1xCarbamidomethyl [C5]	9.41778e-10	3.64943e-05	1	1	7	Q9H3K6	Q9H3K6 [55-73]	0	3		2219.13		4	4					4		5.464e-05				7.91e-05	5.607e-05					9.804e-05					1.242e-09	2.759e-07	0.0001103	1.92e-07
	High	[R].DLEAEHVEVEDTTLNR.[C]		2.85311e-09	3.64943e-05	1	1	12	Q9H3K6	Q9H3K6 [15-30]	0	2	3	1869.88	3	3	2	2		3	3	3	3	5.464e-05	0.03562	2	0.2479	7.91e-05	5.607e-05	9.957e-05		0.3025	0.1131	9.804e-05	0.1492	0.0001152	1	0.604	8.978e-09	1.559e-09	6.843e-07	1.727e-08	1	1	0.982		0.0003476	1.466e-05	1.53
	High	[-].MELSAEYLR.[E]	1xAcetyl [N-Term]	0.0010291	0.000241084	1	1	1	Q9H3K6	Q9H3K6 [1-9]	0			1153.56	2												6.965e-05										0.000456												1.69
	High	[K].TLTPDQWAR.[E]		0.00805623	0.000972733	1	1	2	Q9H3K6	Q9H3K6 [74-82]	0			1087.55		2						2						0.0008749						0.0005011							0.007405	0.002957
	High	[K].FEGKPLLQR.[H]		0.0209174	0.00203948	1	1	2	Q9H3K6	Q9H3K6 [44-52]	0	2		1087.63			2							0.0008885					0.004905										0.02364	0.1472
High	P04350	Tubulin beta-4A chain OS=Homo sapiens OX=9606 GN=TUBB4A PE=1 SV=2	0	517.41	83	29	1244	4	444	49.6	4.88	24	24	23	21	24	21	20	22	23	21	22	23	159	157	127	119	72	70	76	76	100	95	90	103		10382	ENSG00000104833.11	TUBB4A
	Confidence	Annotated Sequence	Modifications	Qvality PEP	Qvality q-value	# Protein Groups	# Proteins	# PSMs	Master Protein Accessions	Positions in Master Proteins	# Missed Cleavages	Charge (by Search Engine): C2 Sequest HT (ATZ CRT KO, Replicate=2)	Charge (by Search Engine): B2 Sequest HT (ATZ CRT KO, Replicate=1)	Theo. MH+ [Da]	Charge (by Search Engine): A2 Sequest HT (ATZ CRT WT, Replicate=1)	Charge (by Search Engine): E2 Sequest HT (ATZ CNX WT, Replicate=1)	Charge (by Search Engine): D2 Sequest HT (ATZ CRT WT, Replicate=2)	Charge (by Search Engine): K2 Sequest HT (ATZ CNX KO, Replicate=3)	Charge (by Search Engine): J2 Sequest HT (ATZ CRT WT, Replicate=3)	Charge (by Search Engine): H2 Sequest HT (ATZ CNX KO, Replicate=2)	Charge (by Search Engine): I2 Sequest HT (ATZ CRT KO, Replicate=3)	Charge (by Search Engine): F2 Sequest HT (ATZ CNX KO, Replicate=1)	Charge (by Search Engine): G2 Sequest HT (ATZ CNX WT, Replicate=2)	Percolator q-Value (by Search Engine): C2 Sequest HT (ATZ CRT KO, Replicate=2)	Percolator q-Value (by Search Engine): B2 Sequest HT (ATZ CRT KO, Replicate=1)	Charge (by Search Engine): L2 Sequest HT (ATZ CNX WT, Replicate=3)	Percolator q-Value (by Search Engine): A2 Sequest HT (ATZ CRT WT, Replicate=1)	Percolator q-Value (by Search Engine): E2 Sequest HT (ATZ CNX WT, Replicate=1)	Percolator q-Value (by Search Engine): D2 Sequest HT (ATZ CRT WT, Replicate=2)	Percolator q-Value (by Search Engine): K2 Sequest HT (ATZ CNX KO, Replicate=3)	Percolator q-Value (by Search Engine): J2 Sequest HT (ATZ CRT WT, Replicate=3)	Percolator q-Value (by Search Engine): H2 Sequest HT (ATZ CNX KO, Replicate=2)	Percolator q-Value (by Search Engine): I2 Sequest HT (ATZ CRT KO, Replicate=3)	Percolator q-Value (by Search Engine): F2 Sequest HT (ATZ CNX KO, Replicate=1)	Percolator q-Value (by Search Engine): G2 Sequest HT (ATZ CNX WT, Replicate=2)	Percolator q-Value (by Search Engine): L2 Sequest HT (ATZ CNX WT, Replicate=3)	Percolator PEP (by Search Engine): A2 Sequest HT (ATZ CRT WT, Replicate=1)	Percolator PEP (by Search Engine): B2 Sequest HT (ATZ CRT KO, Replicate=1)	Percolator PEP (by Search Engine): C2 Sequest HT (ATZ CRT KO, Replicate=2)	Percolator PEP (by Search Engine): D2 Sequest HT (ATZ CRT WT, Replicate=2)	Percolator PEP (by Search Engine): E2 Sequest HT (ATZ CNX WT, Replicate=1)	Percolator PEP (by Search Engine): F2 Sequest HT (ATZ CNX KO, Replicate=1)	Percolator PEP (by Search Engine): G2 Sequest HT (ATZ CNX WT, Replicate=2)	Percolator PEP (by Search Engine): H2 Sequest HT (ATZ CNX KO, Replicate=2)	Percolator PEP (by Search Engine): I2 Sequest HT (ATZ CRT KO, Replicate=3)	Percolator PEP (by Search Engine): J2 Sequest HT (ATZ CRT WT, Replicate=3)	Percolator PEP (by Search Engine): K2 Sequest HT (ATZ CNX KO, Replicate=3)	Percolator PEP (by Search Engine): L2 Sequest HT (ATZ CNX WT, Replicate=3)	XCorr (by Search Engine): A2 Sequest HT (ATZ CRT WT, Replicate=1)
	High	[R].LQQTQNQVDEVVDIMR.[V]	1xDeamidated [Q3]	5.92297e-06	3.64943e-05	1	1	1	Q15836	Q15836 [15-30]	0			1916.94								2												9.804e-05								1.304e-06
	High	[R].LQQTQNQVDEVVDIMR.[V]		5.21114e-09	3.64943e-05	1	1	11	Q15836	Q15836 [15-30]	0	2		1915.95	2	2	2	2	2	2	2	2	2	5.464e-05		2	0.003797	7.91e-05	5.607e-05	9.957e-05	0.0001227	0.0001271	0.0002943	9.804e-05	0.003964	0.0001152	0.0607		1.045e-07	4.512e-09	6.74e-07	1.471e-07	0.05214	5.295e-10	0.004932	0.0001193	0.0003489	1.472e-09	0.74
	High	[K].LSELDDRADALQAGASQFETSAAK.[L]		5.47249e-05	3.64943e-05	1	1	3	Q15836	Q15836 [43-66]	1			2494.21		3				3		3						0.0001492				0.0001271		9.804e-05							0.003209	7.105e-05		1.151e-05
	High	[R].ADALQAGASQFETSAAK.[L]		7.45813e-07	3.64943e-05	1	1	8	Q15836	Q15836 [50-66]	0	2	2	1665.81	2	2	2	2				2		5.464e-05	0.0008379		6.965e-05	7.91e-05	5.607e-05	9.957e-05				0.000401			0.002602	0.01227	2.33e-06	4.856e-07	9.056e-05	0.002612					1.228e-06		1.78
	High	[K].LSELDDRADALQAGASQFETSAAK.[L]	1xDeamidated [Q12]	0.00192549	0.000331991	1	1	1	Q15836	Q15836 [43-66]	1			2495.19								3												0.0001469								0.0006345
	High	[K].LSELDDR.[A]		0.0177496	0.00174976	1	1	1	Q15836	Q15836 [43-49]	0			847.416			2												0.0009495											0.01539
High	P13639	Elongation factor 2 OS=Homo sapiens OX=9606 GN=EEF2 PE=1 SV=4	0	704.536	73	64	1161	62	858	95.3	6.83	49	46	52	48	50	49	50	50	43	40	42	44	156	143	151	123	76	77	88	74	66	66	69	72	Met-loss [N-Term]	1938	ENSG00000167658.15	EEF2
	Confidence	Annotated Sequence	Modifications	Qvality PEP	Qvality q-value	# Protein Groups	# Proteins	# PSMs	Master Protein Accessions	Positions in Master Proteins	# Missed Cleavages	Charge (by Search Engine): C2 Sequest HT (ATZ CRT KO, Replicate=2)	Charge (by Search Engine): B2 Sequest HT (ATZ CRT KO, Replicate=1)	Theo. MH+ [Da]	Charge (by Search Engine): A2 Sequest HT (ATZ CRT WT, Replicate=1)	Charge (by Search Engine): E2 Sequest HT (ATZ CNX WT, Replicate=1)	Charge (by Search Engine): D2 Sequest HT (ATZ CRT WT, Replicate=2)	Charge (by Search Engine): K2 Sequest HT (ATZ CNX KO, Replicate=3)	Charge (by Search Engine): J2 Sequest HT (ATZ CRT WT, Replicate=3)	Charge (by Search Engine): H2 Sequest HT (ATZ CNX KO, Replicate=2)	Charge (by Search Engine): I2 Sequest HT (ATZ CRT KO, Replicate=3)	Charge (by Search Engine): F2 Sequest HT (ATZ CNX KO, Replicate=1)	Charge (by Search Engine): G2 Sequest HT (ATZ CNX WT, Replicate=2)	Percolator q-Value (by Search Engine): C2 Sequest HT (ATZ CRT KO, Replicate=2)	Percolator q-Value (by Search Engine): B2 Sequest HT (ATZ CRT KO, Replicate=1)	Charge (by Search Engine): L2 Sequest HT (ATZ CNX WT, Replicate=3)	Percolator q-Value (by Search Engine): A2 Sequest HT (ATZ CRT WT, Replicate=1)	Percolator q-Value (by Search Engine): E2 Sequest HT (ATZ CNX WT, Replicate=1)	Percolator q-Value (by Search Engine): D2 Sequest HT (ATZ CRT WT, Replicate=2)	Percolator q-Value (by Search Engine): K2 Sequest HT (ATZ CNX KO, Replicate=3)	Percolator q-Value (by Search Engine): J2 Sequest HT (ATZ CRT WT, Replicate=3)	Percolator q-Value (by Search Engine): H2 Sequest HT (ATZ CNX KO, Replicate=2)	Percolator q-Value (by Search Engine): I2 Sequest HT (ATZ CRT KO, Replicate=3)	Percolator q-Value (by Search Engine): F2 Sequest HT (ATZ CNX KO, Replicate=1)	Percolator q-Value (by Search Engine): G2 Sequest HT (ATZ CNX WT, Replicate=2)	Percolator q-Value (by Search Engine): L2 Sequest HT (ATZ CNX WT, Replicate=3)	Percolator PEP (by Search Engine): A2 Sequest HT (ATZ CRT WT, Replicate=1)	Percolator PEP (by Search Engine): B2 Sequest HT (ATZ CRT KO, Replicate=1)	Percolator PEP (by Search Engine): C2 Sequest HT (ATZ CRT KO, Replicate=2)	Percolator PEP (by Search Engine): D2 Sequest HT (ATZ CRT WT, Replicate=2)	Percolator PEP (by Search Engine): E2 Sequest HT (ATZ CNX WT, Replicate=1)	Percolator PEP (by Search Engine): F2 Sequest HT (ATZ CNX KO, Replicate=1)	Percolator PEP (by Search Engine): G2 Sequest HT (ATZ CNX WT, Replicate=2)	Percolator PEP (by Search Engine): H2 Sequest HT (ATZ CNX KO, Replicate=2)	Percolator PEP (by Search Engine): I2 Sequest HT (ATZ CRT KO, Replicate=3)	Percolator PEP (by Search Engine): J2 Sequest HT (ATZ CRT WT, Replicate=3)	Percolator PEP (by Search Engine): K2 Sequest HT (ATZ CNX KO, Replicate=3)	Percolator PEP (by Search Engine): L2 Sequest HT (ATZ CNX WT, Replicate=3)	XCorr (by Search Engine): A2 Sequest HT (ATZ CRT WT, Replicate=1)
	High	[K].LPLFPEPLHVFAPR.[A]		5.25077e-06	3.64943e-05	1	1	6	P26358	P26358 [1324-1337]	0	3		1632.93	3		3	3	3					5.464e-05		3	6.965e-05		5.607e-05	0.0008694	0.0001227					0.0001989	0.002907		1.33e-05	3.631e-06						4.775e-05	0.0135	0.0006152	2.69
	High	[K].LSIFDANESGFESYEALPQHK.[L]		2.15308e-06	3.64943e-05	1	1	5	P26358	P26358 [386-406]	0			2382.12		3	3	3				3				3		7.91e-05	5.607e-05	0.0001634				9.804e-05		0.0001152				2.041e-05	5.49e-07	1.077e-05					0.001955	0.0002798
	High	[R].VLEQLEDLDSR.[V]		0.000192224	3.64943e-05	1	1	3	P26358	P26358 [910-920]	0			1316.67	2	2						2					6.965e-05	7.91e-05						9.804e-05			0.002576				6.273e-05	0.0001262							1.88
	High	[K].SQACEPSEPEIEIK.[L]	1xCarbamidomethyl [C4]	0.000297809	3.64943e-05	1	1	1	P26358	P26358 [1122-1135]	0			1616.75			2												5.607e-05											0.000234
	High	[R].AIILAAAPGEK.[L]		0.00144654	0.000305051	1	1	2	P26358	P26358 [1313-1323]	0			1053.63			2						2						0.000242						0.005771					0.001197			0.07118
	High	[R].LNNPGSTVFTEDCNILLK.[L]	1xCarbamidomethyl [C13]	0.0042933	0.000573847	1	1	2	P26358	P26358 [1179-1196]	0			2035.02		2						2						0.00924						0.0002108							0.1737	0.001519
	High	[K].LAGVTLGQR.[R]		0.00460899	0.000573847	1	1	1	P26358	P26358 [587-595]	0			914.542								2												0.0002108								0.001636
	High	[K].GSNLDAPEPYR.[I]		0.00523123	0.00062503	1	1	3	P26358	P26358 [982-992]	0		2	1218.57	2							2			0.001021		6.965e-05							0.0002721			0.003157	0.01474				0.001884							1.22
	High	[R].LFGNILDK.[H]		0.0081214	0.000972733	1	1	1	P26358	P26358 [1565-1572]	0			919.525								2												0.0005011								0.002975
	High	[K].LSIFDANESGFESYEALPQHK.[L]	1xDeamidated [N7]	0.0283368	0.0028224	1	1	1	P26358	P26358 [386-406]	0			2383.11				3												0.001004																	0.01569
High	P09211	Glutathione S-transferase P OS=Homo sapiens OX=9606 GN=GSTP1 PE=1 SV=2	0	352.037	71	15	796	15	210	23.3	5.64	13	13	13	15	13	13	12	11	10	9	10	11	156	138	95	120	40	48	34	31	34	32	32	36	Met-loss [N-Term]	2950	ENSG00000084207.15	GSTP1
	Confidence	Annotated Sequence	Modifications	Qvality PEP	Qvality q-value	# Protein Groups	# Proteins	# PSMs	Master Protein Accessions	Positions in Master Proteins	# Missed Cleavages	Charge (by Search Engine): C2 Sequest HT (ATZ CRT KO, Replicate=2)	Charge (by Search Engine): B2 Sequest HT (ATZ CRT KO, Replicate=1)	Theo. MH+ [Da]	Charge (by Search Engine): A2 Sequest HT (ATZ CRT WT, Replicate=1)	Charge (by Search Engine): E2 Sequest HT (ATZ CNX WT, Replicate=1)	Charge (by Search Engine): D2 Sequest HT (ATZ CRT WT, Replicate=2)	Charge (by Search Engine): K2 Sequest HT (ATZ CNX KO, Replicate=3)	Charge (by Search Engine): J2 Sequest HT (ATZ CRT WT, Replicate=3)	Charge (by Search Engine): H2 Sequest HT (ATZ CNX KO, Replicate=2)	Charge (by Search Engine): I2 Sequest HT (ATZ CRT KO, Replicate=3)	Charge (by Search Engine): F2 Sequest HT (ATZ CNX KO, Replicate=1)	Charge (by Search Engine): G2 Sequest HT (ATZ CNX WT, Replicate=2)	Percolator q-Value (by Search Engine): C2 Sequest HT (ATZ CRT KO, Replicate=2)	Percolator q-Value (by Search Engine): B2 Sequest HT (ATZ CRT KO, Replicate=1)	Charge (by Search Engine): L2 Sequest HT (ATZ CNX WT, Replicate=3)	Percolator q-Value (by Search Engine): A2 Sequest HT (ATZ CRT WT, Replicate=1)	Percolator q-Value (by Search Engine): E2 Sequest HT (ATZ CNX WT, Replicate=1)	Percolator q-Value (by Search Engine): D2 Sequest HT (ATZ CRT WT, Replicate=2)	Percolator q-Value (by Search Engine): K2 Sequest HT (ATZ CNX KO, Replicate=3)	Percolator q-Value (by Search Engine): J2 Sequest HT (ATZ CRT WT, Replicate=3)	Percolator q-Value (by Search Engine): H2 Sequest HT (ATZ CNX KO, Replicate=2)	Percolator q-Value (by Search Engine): I2 Sequest HT (ATZ CRT KO, Replicate=3)	Percolator q-Value (by Search Engine): F2 Sequest HT (ATZ CNX KO, Replicate=1)	Percolator q-Value (by Search Engine): G2 Sequest HT (ATZ CNX WT, Replicate=2)	Percolator q-Value (by Search Engine): L2 Sequest HT (ATZ CNX WT, Replicate=3)	Percolator PEP (by Search Engine): A2 Sequest HT (ATZ CRT WT, Replicate=1)	Percolator PEP (by Search Engine): B2 Sequest HT (ATZ CRT KO, Replicate=1)	Percolator PEP (by Search Engine): C2 Sequest HT (ATZ CRT KO, Replicate=2)	Percolator PEP (by Search Engine): D2 Sequest HT (ATZ CRT WT, Replicate=2)	Percolator PEP (by Search Engine): E2 Sequest HT (ATZ CNX WT, Replicate=1)	Percolator PEP (by Search Engine): F2 Sequest HT (ATZ CNX KO, Replicate=1)	Percolator PEP (by Search Engine): G2 Sequest HT (ATZ CNX WT, Replicate=2)	Percolator PEP (by Search Engine): H2 Sequest HT (ATZ CNX KO, Replicate=2)	Percolator PEP (by Search Engine): I2 Sequest HT (ATZ CRT KO, Replicate=3)	Percolator PEP (by Search Engine): J2 Sequest HT (ATZ CRT WT, Replicate=3)	Percolator PEP (by Search Engine): K2 Sequest HT (ATZ CNX KO, Replicate=3)	Percolator PEP (by Search Engine): L2 Sequest HT (ATZ CNX WT, Replicate=3)	XCorr (by Search Engine): A2 Sequest HT (ATZ CRT WT, Replicate=1)
	High	[R].DISEASVFDAYVLPK.[L]		6.59478e-08	3.64943e-05	1	1	8	P62854	P62854 [52-66]	0	2		1653.84	2	2	2	2				2		5.464e-05			6.965e-05	7.91e-05	5.607e-05	0.0001634				9.804e-05			2.881e-07		1.496e-06	4e-08	3.859e-07	5.006e-08					0.001625		3.25
	High	[R].NIVEAAAVR.[D]		0.00342022	0.000558206	1	1	11	P62854	P62854 [43-51]	0	2	2	942.537	2	2		2	2	2	2	2	2	0.0003274	0.0003843	2	0.0002485	0.000432		0.0003045	0.000675	0.0002608	0.003924	0.001824	0.002946	0.001411	0.006738	0.002642	0.01135		0.00419	0.01531	0.03394	0.001085	0.04903	0.006596	0.007059	0.01166	2.2
	High	[K].LHYCVSCAIHSK.[V]	2xCarbamidomethyl [C4; C7]	0.00548654	0.00062503	1	1	3	P62854	P62854 [71-82]	0	2		1474.69			2					3		0.0002418					0.003612					0.000833					0.006572	0.09957		0.007387
	High	[R].GHVQPIR.[C]		0.0423458	0.00397116	1	1	3	P62854	P62854 [16-22]	0		2	806.463		2						2			0.00131			0.004395						0.004289				0.01738			0.06959	0.07157
High	P04406	Glyceraldehyde-3-phosphate dehydrogenase OS=Homo sapiens OX=9606 GN=GAPDH PE=1 SV=3	0	503.931	89	27	891	27	335	36	8.46	20	19	21	22	24	23	24	21	16	17	16	21	154	137	99	108	53	59	59	43	42	44	35	58		2597	ENSG00000111640.14	GAPDH
	Confidence	Annotated Sequence	Modifications	Qvality PEP	Qvality q-value	# Protein Groups	# Proteins	# PSMs	Master Protein Accessions	Positions in Master Proteins	# Missed Cleavages	Charge (by Search Engine): C2 Sequest HT (ATZ CRT KO, Replicate=2)	Charge (by Search Engine): B2 Sequest HT (ATZ CRT KO, Replicate=1)	Theo. MH+ [Da]	Charge (by Search Engine): A2 Sequest HT (ATZ CRT WT, Replicate=1)	Charge (by Search Engine): E2 Sequest HT (ATZ CNX WT, Replicate=1)	Charge (by Search Engine): D2 Sequest HT (ATZ CRT WT, Replicate=2)	Charge (by Search Engine): K2 Sequest HT (ATZ CNX KO, Replicate=3)	Charge (by Search Engine): J2 Sequest HT (ATZ CRT WT, Replicate=3)	Charge (by Search Engine): H2 Sequest HT (ATZ CNX KO, Replicate=2)	Charge (by Search Engine): I2 Sequest HT (ATZ CRT KO, Replicate=3)	Charge (by Search Engine): F2 Sequest HT (ATZ CNX KO, Replicate=1)	Charge (by Search Engine): G2 Sequest HT (ATZ CNX WT, Replicate=2)	Percolator q-Value (by Search Engine): C2 Sequest HT (ATZ CRT KO, Replicate=2)	Percolator q-Value (by Search Engine): B2 Sequest HT (ATZ CRT KO, Replicate=1)	Charge (by Search Engine): L2 Sequest HT (ATZ CNX WT, Replicate=3)	Percolator q-Value (by Search Engine): A2 Sequest HT (ATZ CRT WT, Replicate=1)	Percolator q-Value (by Search Engine): E2 Sequest HT (ATZ CNX WT, Replicate=1)	Percolator q-Value (by Search Engine): D2 Sequest HT (ATZ CRT WT, Replicate=2)	Percolator q-Value (by Search Engine): K2 Sequest HT (ATZ CNX KO, Replicate=3)	Percolator q-Value (by Search Engine): J2 Sequest HT (ATZ CRT WT, Replicate=3)	Percolator q-Value (by Search Engine): H2 Sequest HT (ATZ CNX KO, Replicate=2)	Percolator q-Value (by Search Engine): I2 Sequest HT (ATZ CRT KO, Replicate=3)	Percolator q-Value (by Search Engine): F2 Sequest HT (ATZ CNX KO, Replicate=1)	Percolator q-Value (by Search Engine): G2 Sequest HT (ATZ CNX WT, Replicate=2)	Percolator q-Value (by Search Engine): L2 Sequest HT (ATZ CNX WT, Replicate=3)	Percolator PEP (by Search Engine): A2 Sequest HT (ATZ CRT WT, Replicate=1)	Percolator PEP (by Search Engine): B2 Sequest HT (ATZ CRT KO, Replicate=1)	Percolator PEP (by Search Engine): C2 Sequest HT (ATZ CRT KO, Replicate=2)	Percolator PEP (by Search Engine): D2 Sequest HT (ATZ CRT WT, Replicate=2)	Percolator PEP (by Search Engine): E2 Sequest HT (ATZ CNX WT, Replicate=1)	Percolator PEP (by Search Engine): F2 Sequest HT (ATZ CNX KO, Replicate=1)	Percolator PEP (by Search Engine): G2 Sequest HT (ATZ CNX WT, Replicate=2)	Percolator PEP (by Search Engine): H2 Sequest HT (ATZ CNX KO, Replicate=2)	Percolator PEP (by Search Engine): I2 Sequest HT (ATZ CRT KO, Replicate=3)	Percolator PEP (by Search Engine): J2 Sequest HT (ATZ CRT WT, Replicate=3)	Percolator PEP (by Search Engine): K2 Sequest HT (ATZ CNX KO, Replicate=3)	Percolator PEP (by Search Engine): L2 Sequest HT (ATZ CNX WT, Replicate=3)	XCorr (by Search Engine): A2 Sequest HT (ATZ CRT WT, Replicate=1)
	High	[R].LTLSCEEFVK.[I]	1xCarbamidomethyl [C5]	0.000393	3.64943e-05	1	1	3	O95571	O95571 [215-224]	0	2		1225.61		2						2		0.0001981				7.91e-05						9.804e-05					0.003965		0.0001341	0.000115
	High	[R].LSGAQADLHIEDGDSIR.[F]		2.91417e-07	3.64943e-05	1	1	6	O95571	O95571 [105-121]	0	3	3	1796.88	3		2			3				5.464e-05	8.256e-05		6.965e-05		5.607e-05			0.0001271					1.198e-07	5.953e-07	3.599e-07	8.157e-07				2.83e-06					3.69
	High	[K].IMGNLNLPKPQQIDFAVPANMR.[C]		2.62523e-07	3.64943e-05	1	1	1	O95571	O95571 [225-246]	0			2467.29				3												9.957e-05																	6.93e-08
	High	[R].LLYAVNTHCHADHITGSGLLR.[S]	1xCarbamidomethyl [C9]	2.71095e-07	3.64943e-05	1	1	4	O95571	O95571 [72-92]	0	5		2348.19			4							5.464e-05					5.607e-05										3.361e-07	8.028e-06
	High	[K].IFTLPGDCLIYPAHDYHGFTVSTVEEER.[T]	1xCarbamidomethyl [C8]	3.99782e-09	3.64943e-05	1	1	2	O95571	O95571 [182-209]	0	4		3266.55	4									5.464e-05			6.965e-05										0.002956		5.186e-09										2.4
	High	[K].TLYHSVHEK.[I]		0.000122894	3.64943e-05	1	1	4	O95571	O95571 [173-181]	0			1113.57		2		2		2		2						0.001449		9.957e-05		0.003345		9.804e-05							0.01387	3.262e-05		0.05846			0.0001631
	High	[R].EAVLIDPVLETAPR.[D]		7.70162e-07	3.64943e-05	1	1	2	O95571	O95571 [47-60]	0			1522.85		2						3						7.91e-05						0.002244							1.851e-07	0.02314
	High	[R].ASPGHTPGCVTFVLNDHSMAFTGDALLIR.[G]	1xCarbamidomethyl [C9]	1.73334e-06	3.64943e-05	1	1	1	O95571	O95571 [131-159]	0	4		3084.5						4				5.464e-05								0.1675							2.097e-06					1
	High	[R].GGSGAPILLR.[Q]		0.000260174	3.64943e-05	1	1	2	O95571	O95571 [17-26]	0	2		940.557			2							5.464e-05					5.607e-05										0.001184	0.0002047
High	P68366	Tubulin alpha-4A chain OS=Homo sapiens OX=9606 GN=TUBA4A PE=1 SV=1	0	355.831	54	25	919	2	448	49.9	5.06	24	21	19	20	18	16	17	17	17	16	17	18	148	137	97	91	56	64	50	49	58	43	47	79		7277	ENSG00000127824.13	TUBA4A
	Confidence	Annotated Sequence	Modifications	Qvality PEP	Qvality q-value	# Protein Groups	# Proteins	# PSMs	Master Protein Accessions	Positions in Master Proteins	# Missed Cleavages	Charge (by Search Engine): C2 Sequest HT (ATZ CRT KO, Replicate=2)	Charge (by Search Engine): B2 Sequest HT (ATZ CRT KO, Replicate=1)	Theo. MH+ [Da]	Charge (by Search Engine): A2 Sequest HT (ATZ CRT WT, Replicate=1)	Charge (by Search Engine): E2 Sequest HT (ATZ CNX WT, Replicate=1)	Charge (by Search Engine): D2 Sequest HT (ATZ CRT WT, Replicate=2)	Charge (by Search Engine): K2 Sequest HT (ATZ CNX KO, Replicate=3)	Charge (by Search Engine): J2 Sequest HT (ATZ CRT WT, Replicate=3)	Charge (by Search Engine): H2 Sequest HT (ATZ CNX KO, Replicate=2)	Charge (by Search Engine): I2 Sequest HT (ATZ CRT KO, Replicate=3)	Charge (by Search Engine): F2 Sequest HT (ATZ CNX KO, Replicate=1)	Charge (by Search Engine): G2 Sequest HT (ATZ CNX WT, Replicate=2)	Percolator q-Value (by Search Engine): C2 Sequest HT (ATZ CRT KO, Replicate=2)	Percolator q-Value (by Search Engine): B2 Sequest HT (ATZ CRT KO, Replicate=1)	Charge (by Search Engine): L2 Sequest HT (ATZ CNX WT, Replicate=3)	Percolator q-Value (by Search Engine): A2 Sequest HT (ATZ CRT WT, Replicate=1)	Percolator q-Value (by Search Engine): E2 Sequest HT (ATZ CNX WT, Replicate=1)	Percolator q-Value (by Search Engine): D2 Sequest HT (ATZ CRT WT, Replicate=2)	Percolator q-Value (by Search Engine): K2 Sequest HT (ATZ CNX KO, Replicate=3)	Percolator q-Value (by Search Engine): J2 Sequest HT (ATZ CRT WT, Replicate=3)	Percolator q-Value (by Search Engine): H2 Sequest HT (ATZ CNX KO, Replicate=2)	Percolator q-Value (by Search Engine): I2 Sequest HT (ATZ CRT KO, Replicate=3)	Percolator q-Value (by Search Engine): F2 Sequest HT (ATZ CNX KO, Replicate=1)	Percolator q-Value (by Search Engine): G2 Sequest HT (ATZ CNX WT, Replicate=2)	Percolator q-Value (by Search Engine): L2 Sequest HT (ATZ CNX WT, Replicate=3)	Percolator PEP (by Search Engine): A2 Sequest HT (ATZ CRT WT, Replicate=1)	Percolator PEP (by Search Engine): B2 Sequest HT (ATZ CRT KO, Replicate=1)	Percolator PEP (by Search Engine): C2 Sequest HT (ATZ CRT KO, Replicate=2)	Percolator PEP (by Search Engine): D2 Sequest HT (ATZ CRT WT, Replicate=2)	Percolator PEP (by Search Engine): E2 Sequest HT (ATZ CNX WT, Replicate=1)	Percolator PEP (by Search Engine): F2 Sequest HT (ATZ CNX KO, Replicate=1)	Percolator PEP (by Search Engine): G2 Sequest HT (ATZ CNX WT, Replicate=2)	Percolator PEP (by Search Engine): H2 Sequest HT (ATZ CNX KO, Replicate=2)	Percolator PEP (by Search Engine): I2 Sequest HT (ATZ CRT KO, Replicate=3)	Percolator PEP (by Search Engine): J2 Sequest HT (ATZ CRT WT, Replicate=3)	Percolator PEP (by Search Engine): K2 Sequest HT (ATZ CNX KO, Replicate=3)	Percolator PEP (by Search Engine): L2 Sequest HT (ATZ CNX WT, Replicate=3)	XCorr (by Search Engine): A2 Sequest HT (ATZ CRT WT, Replicate=1)
	High	[K].VEDACQACSPGFFK.[F]	2xCarbamidomethyl [C5; C8]	8.78082e-05	3.64943e-05	1	1	3	P29317	P29317 [269-282]	0			1615.69	2		2									2	0.003797		5.607e-05							0.0001989	0.06088			6.682e-05								0.0006254	1.22
	High	[K].VIGAGEFGEVYK.[G]		0.000100612	3.64943e-05	1	1	2	P29317	P29317 [618-629]	0			1268.65	2							2					6.965e-05							9.804e-05			0.0001887					2.642e-05							1.61
	High	[R].VLEDDPEATYTTSGGK.[I]		0.000230898	3.64943e-05	1	1	5	P29317	P29317 [763-778]	0			1682.78				2	2		2	2	2			2				9.957e-05	0.001109		0.0143	0.004713	0.009082	0.0001152						0.0799	0.1201		0.2177	0.01399	0.0001211	7.202e-05
	High	[K].FADIVSILDK.[L]		2.05614e-05	3.64943e-05	1	1	3	P29317	P29317 [864-873]	0			1120.62				2				2				2				9.957e-05				9.804e-05		0.0001152						1.156e-05					1.559e-05	5.684e-06
	High	[K].FEASESPCLECPEHTLPSPEGATSCECEEGFFR.[A]	4xCarbamidomethyl [C8; C11; C25; C27]	4.26784e-05	3.64943e-05	1	1	2	P29317	P29317 [283-315]	0			3846.57			3	3								3			5.607e-05	0.01575						0.003261				3.17e-05							0.3503	0.04171
	High	[K].TYVDPHTYEDPNQAVLK.[F]		0.000719597	0.000161824	1	1	1	P29317	P29317 [587-603]	0			1989.96						3												0.0001271												0.0001905
	High	[R].APQDPASMPCTRPPSAPHYLTAVGMGAK.[V]	1xCarbamidomethyl [C10]	0.00214581	0.000331991	1	1	1	P29317	P29317 [316-343]	0			2908.39	4												6.965e-05										0.001023												2.4
	High	[R].WTAPEAISYR.[K]		0.00183819	0.000331991	1	1	1	P29317	P29317 [783-792]	0			1193.59				2												9.957e-05																	0.0008764
	High	[R].QSPEDVYFSK.[S]		0.00235483	0.000402169	1	1	2	P29317	P29317 [569-578]	0			1199.56	2												6.965e-05										0.001133												1.35
	High	[R].NILVNSNLVCK.[V]	1xCarbamidomethyl [C10]	0.00318831	0.000528821	2	3	2	P29317; P54760	P29317 [744-754]; P54760 [745-755]	0			1273.69		2		2										7.91e-05		0.001204											0.001302						0.01766
	High	[K].FTTEIHPSCVTR.[Q]	1xCarbamidomethyl [C9]	0.0174606	0.00174976	1	1	1	P29317	P29317 [604-615]	0			1447.7	3			3									0.0002985			0.02097							0.009262										0.4484		1.97
	High	[R].IAYSLLGLK.[D]		0.0657037	0.00546908	1	1	1	P29317	P29317 [958-966]	0			977.603									2												0.001879								0.01993
	High	[R].EKDGEFSVLQLVGMLR.[G]		0.118376	0.00812583	1	1	1	P29317	P29317 [706-721]	1			1820.96								3				3								0.03662		0.003301						0.8204						0.04542
High	P07900	Heat shock protein HSP 90-alpha OS=Homo sapiens OX=9606 GN=HSP90AA1 PE=1 SV=5	0	529.111	67	57	1221	35	732	84.6	5.02	43	40	42	48	45	41	46	49	46	44	42	43	143	138	130	138	67	59	96	99	99	86	70	96		3320	ENSG00000080824.18	HSP90AA1
	Confidence	Annotated Sequence	Modifications	Qvality PEP	Qvality q-value	# Protein Groups	# Proteins	# PSMs	Master Protein Accessions	Positions in Master Proteins	# Missed Cleavages	Charge (by Search Engine): C2 Sequest HT (ATZ CRT KO, Replicate=2)	Charge (by Search Engine): B2 Sequest HT (ATZ CRT KO, Replicate=1)	Theo. MH+ [Da]	Charge (by Search Engine): A2 Sequest HT (ATZ CRT WT, Replicate=1)	Charge (by Search Engine): E2 Sequest HT (ATZ CNX WT, Replicate=1)	Charge (by Search Engine): D2 Sequest HT (ATZ CRT WT, Replicate=2)	Charge (by Search Engine): K2 Sequest HT (ATZ CNX KO, Replicate=3)	Charge (by Search Engine): J2 Sequest HT (ATZ CRT WT, Replicate=3)	Charge (by Search Engine): H2 Sequest HT (ATZ CNX KO, Replicate=2)	Charge (by Search Engine): I2 Sequest HT (ATZ CRT KO, Replicate=3)	Charge (by Search Engine): F2 Sequest HT (ATZ CNX KO, Replicate=1)	Charge (by Search Engine): G2 Sequest HT (ATZ CNX WT, Replicate=2)	Percolator q-Value (by Search Engine): C2 Sequest HT (ATZ CRT KO, Replicate=2)	Percolator q-Value (by Search Engine): B2 Sequest HT (ATZ CRT KO, Replicate=1)	Charge (by Search Engine): L2 Sequest HT (ATZ CNX WT, Replicate=3)	Percolator q-Value (by Search Engine): A2 Sequest HT (ATZ CRT WT, Replicate=1)	Percolator q-Value (by Search Engine): E2 Sequest HT (ATZ CNX WT, Replicate=1)	Percolator q-Value (by Search Engine): D2 Sequest HT (ATZ CRT WT, Replicate=2)	Percolator q-Value (by Search Engine): K2 Sequest HT (ATZ CNX KO, Replicate=3)	Percolator q-Value (by Search Engine): J2 Sequest HT (ATZ CRT WT, Replicate=3)	Percolator q-Value (by Search Engine): H2 Sequest HT (ATZ CNX KO, Replicate=2)	Percolator q-Value (by Search Engine): I2 Sequest HT (ATZ CRT KO, Replicate=3)	Percolator q-Value (by Search Engine): F2 Sequest HT (ATZ CNX KO, Replicate=1)	Percolator q-Value (by Search Engine): G2 Sequest HT (ATZ CNX WT, Replicate=2)	Percolator q-Value (by Search Engine): L2 Sequest HT (ATZ CNX WT, Replicate=3)	Percolator PEP (by Search Engine): A2 Sequest HT (ATZ CRT WT, Replicate=1)	Percolator PEP (by Search Engine): B2 Sequest HT (ATZ CRT KO, Replicate=1)	Percolator PEP (by Search Engine): C2 Sequest HT (ATZ CRT KO, Replicate=2)	Percolator PEP (by Search Engine): D2 Sequest HT (ATZ CRT WT, Replicate=2)	Percolator PEP (by Search Engine): E2 Sequest HT (ATZ CNX WT, Replicate=1)	Percolator PEP (by Search Engine): F2 Sequest HT (ATZ CNX KO, Replicate=1)	Percolator PEP (by Search Engine): G2 Sequest HT (ATZ CNX WT, Replicate=2)	Percolator PEP (by Search Engine): H2 Sequest HT (ATZ CNX KO, Replicate=2)	Percolator PEP (by Search Engine): I2 Sequest HT (ATZ CRT KO, Replicate=3)	Percolator PEP (by Search Engine): J2 Sequest HT (ATZ CRT WT, Replicate=3)	Percolator PEP (by Search Engine): K2 Sequest HT (ATZ CNX KO, Replicate=3)	Percolator PEP (by Search Engine): L2 Sequest HT (ATZ CNX WT, Replicate=3)	XCorr (by Search Engine): A2 Sequest HT (ATZ CRT WT, Replicate=1)
	High	[R].LVTANLITIQNK.[E]		3.43662e-05	3.64943e-05	1	1	8	Q9HBK9	Q9HBK9 [230-241]	0	2		1327.79	2	2	2	2				2	2	5.464e-05		2	6.965e-05	7.91e-05	5.607e-05	9.957e-05				9.804e-05	0.0002494	0.0001152	0.0004486		0.0001025	2.519e-05	0.0001086	2.985e-05	1.31e-05				2.256e-05	4.384e-05	1.6
	High	[R].EALQNVHEEVALR.[Y]		0.000176072	3.64943e-05	1	1	2	Q9HBK9	Q9HBK9 [45-57]	0			1507.79				3	3											9.957e-05	0.0001227															0.0004187	6.9e-05
	High	[R].FAQDFLIRPIGEK.[L]		4.43586e-06	3.64943e-05	1	1	5	Q9HBK9	Q9HBK9 [315-327]	0			1533.84		2			3			3	3			3		0.004102			0.0001227			9.804e-05	0.0002494	0.0001152					0.06176	5.415e-05	1.038e-06			1.541e-05		8.976e-06
	High	[R].DCYVLSQLVGEK.[G]	1xCarbamidomethyl [C2]	2.44832e-06	3.64943e-05	1	1	2	Q9HBK9	Q9HBK9 [84-95]	0			1410.69		2						2						7.91e-05						0.0001469							6.296e-07	0.0002165
	High	[K].YLDYHMEK.[Y]		0.00580082	0.00065752	1	1	1	Q9HBK9	Q9HBK9 [114-121]	0			1098.49		2												0.0001492													0.002463
	High	[K].DIITDPFK.[L]		0.00902	0.000997682	1	1	1	Q9HBK9	Q9HBK9 [341-348]	0			948.504						2												0.0004087												0.003123
	High	[K].DVQTYYGQVLK.[R]		0.00946877	0.00102698	1	1	3	Q9HBK9	Q9HBK9 [12-22]	0			1313.67		2		2				2						0.001285		0.0003045				0.0005011							0.01131	0.003508					0.008109
	High	[K].LAEESDSMK.[S]		0.0108693	0.00116246	1	1	2	Q9HBK9	Q9HBK9 [349-357]	0			1009.45					2	2											0.0002099	0.0005273												0.004313		0.003717
	High	[K].GQVEVAEK.[Y]		0.0396531	0.00385917	1	1	1	Q9HBK9	Q9HBK9 [106-113]	0			859.452		2												0.001601													0.01735
High	Q05639	Elongation factor 1-alpha 2 OS=Homo sapiens OX=9606 GN=EEF1A2 PE=1 SV=1	0	157.286	42	14	1254	2	463	50.4	9.03	12	13	11	9	10	10	12	9	9	7	7	10	127	126	74	67	76	91	123	99	134	125	68	144		1917	ENSG00000101210.10	EEF1A2
	Confidence	Annotated Sequence	Modifications	Qvality PEP	Qvality q-value	# Protein Groups	# Proteins	# PSMs	Master Protein Accessions	Positions in Master Proteins	# Missed Cleavages	Charge (by Search Engine): C2 Sequest HT (ATZ CRT KO, Replicate=2)	Charge (by Search Engine): B2 Sequest HT (ATZ CRT KO, Replicate=1)	Theo. MH+ [Da]	Charge (by Search Engine): A2 Sequest HT (ATZ CRT WT, Replicate=1)	Charge (by Search Engine): E2 Sequest HT (ATZ CNX WT, Replicate=1)	Charge (by Search Engine): D2 Sequest HT (ATZ CRT WT, Replicate=2)	Charge (by Search Engine): K2 Sequest HT (ATZ CNX KO, Replicate=3)	Charge (by Search Engine): J2 Sequest HT (ATZ CRT WT, Replicate=3)	Charge (by Search Engine): H2 Sequest HT (ATZ CNX KO, Replicate=2)	Charge (by Search Engine): I2 Sequest HT (ATZ CRT KO, Replicate=3)	Charge (by Search Engine): F2 Sequest HT (ATZ CNX KO, Replicate=1)	Charge (by Search Engine): G2 Sequest HT (ATZ CNX WT, Replicate=2)	Percolator q-Value (by Search Engine): C2 Sequest HT (ATZ CRT KO, Replicate=2)	Percolator q-Value (by Search Engine): B2 Sequest HT (ATZ CRT KO, Replicate=1)	Charge (by Search Engine): L2 Sequest HT (ATZ CNX WT, Replicate=3)	Percolator q-Value (by Search Engine): A2 Sequest HT (ATZ CRT WT, Replicate=1)	Percolator q-Value (by Search Engine): E2 Sequest HT (ATZ CNX WT, Replicate=1)	Percolator q-Value (by Search Engine): D2 Sequest HT (ATZ CRT WT, Replicate=2)	Percolator q-Value (by Search Engine): K2 Sequest HT (ATZ CNX KO, Replicate=3)	Percolator q-Value (by Search Engine): J2 Sequest HT (ATZ CRT WT, Replicate=3)	Percolator q-Value (by Search Engine): H2 Sequest HT (ATZ CNX KO, Replicate=2)	Percolator q-Value (by Search Engine): I2 Sequest HT (ATZ CRT KO, Replicate=3)	Percolator q-Value (by Search Engine): F2 Sequest HT (ATZ CNX KO, Replicate=1)	Percolator q-Value (by Search Engine): G2 Sequest HT (ATZ CNX WT, Replicate=2)	Percolator q-Value (by Search Engine): L2 Sequest HT (ATZ CNX WT, Replicate=3)	Percolator PEP (by Search Engine): A2 Sequest HT (ATZ CRT WT, Replicate=1)	Percolator PEP (by Search Engine): B2 Sequest HT (ATZ CRT KO, Replicate=1)	Percolator PEP (by Search Engine): C2 Sequest HT (ATZ CRT KO, Replicate=2)	Percolator PEP (by Search Engine): D2 Sequest HT (ATZ CRT WT, Replicate=2)	Percolator PEP (by Search Engine): E2 Sequest HT (ATZ CNX WT, Replicate=1)	Percolator PEP (by Search Engine): F2 Sequest HT (ATZ CNX KO, Replicate=1)	Percolator PEP (by Search Engine): G2 Sequest HT (ATZ CNX WT, Replicate=2)	Percolator PEP (by Search Engine): H2 Sequest HT (ATZ CNX KO, Replicate=2)	Percolator PEP (by Search Engine): I2 Sequest HT (ATZ CRT KO, Replicate=3)	Percolator PEP (by Search Engine): J2 Sequest HT (ATZ CRT WT, Replicate=3)	Percolator PEP (by Search Engine): K2 Sequest HT (ATZ CNX KO, Replicate=3)	Percolator PEP (by Search Engine): L2 Sequest HT (ATZ CNX WT, Replicate=3)	XCorr (by Search Engine): A2 Sequest HT (ATZ CRT WT, Replicate=1)
	High	[K].LFVDTDADTR.[L]		4.8135e-05	3.64943e-05	1	1	8	Q9BZX2	Q9BZX2 [153-162]	0	2		1152.55		2		2	2	2	2		2	5.464e-05		2		7.91e-05		9.957e-05	0.0002099	0.0001271	0.0001199		0.000313	0.0001152			0.0004701		0.0007208		0.0007627	8.013e-05	0.0001136	0.002473	0.00121	1.392e-05
	High	[K].QVVILSQDSFYR.[V]		2.59506e-05	3.64943e-05	1	1	4	Q9BZX2	Q9BZX2 [55-66]	0	2	2	1454.76					2				2	5.464e-05	0.0006176						0.0001227				0.000313			0.00767	3.062e-05				0.0005447			0.0002877
	High	[K].GQFNFDHPDAFDNELILK.[T]		7.8493e-05	3.64943e-05	1	1	4	Q9BZX2	Q9BZX2 [79-96]	0			2120.01		3		3		3	3	3						7.91e-05		9.957e-05		0.0002608	0.003516	0.0362							0.0001162	0.8139		0.0008023	0.04429		2.926e-05
	High	[K].GQFNFDHPDAFDNELILK.[T]	1xDeamidated [N4]	0.00061546	0.000124878	1	1	1	Q9BZX2	Q9BZX2 [79-96]	0			2120.99				3												9.957e-05																	0.0002639
	High	[R].GADNLVAINLIVQHIQDILNGGPSK.[R]		0.000827954	0.000161824	1	1	2	Q9BZX2	Q9BZX2 [211-235]	0			2599.42						3						3						0.002909				0.0001152								0.04682				0.00028
	High	[K].YADVIIPR.[G]		0.00262495	0.000463256	2	2	3	Q9BZX2; Q9HA47	Q9BZX2 [203-210]; Q9HA47 [205-212]	0			946.536	2			2	2								0.000127			0.0001634	0.0001227						0.004712									0.001028	0.001291		2.1
	High	[-].MAGDSEQTLQNHQQPNGGEPFLIGVSGGTASGK.[S]	1xDeamidated [Q/N]; 1xMet-loss+Acetyl [N-Term]	0.0118872	0.00127618	1	1	2	Q9BZX2	Q9BZX2 [1-33]	0			3224.51		3										3		0.004787								0.0006211					0.0801							0.004672
	High	[R].GADNLVAINLIVQHIQDILNGGPSKR.[Q]	1xDeamidated [N20]	0.014942	0.00156721	1	1	1	Q9BZX2	Q9BZX2 [211-236]	1			2756.51												4										0.0007564												0.005906
High	Q00610	Clathrin heavy chain 1 OS=Homo sapiens OX=9606 GN=CLTC PE=1 SV=5	0	1116.8	65	104	1205	104	1675	191.5	5.69	60	52	49	45	100	90	51	57	57	53	42	59	123	104	84	80	246	153	67	78	74	71	54	71	Met-loss+Acetyl [N-Term]	1213	ENSG00000141367.11	CLTC
	Confidence	Annotated Sequence	Modifications	Qvality PEP	Qvality q-value	# Protein Groups	# Proteins	# PSMs	Master Protein Accessions	Positions in Master Proteins	# Missed Cleavages	Charge (by Search Engine): C2 Sequest HT (ATZ CRT KO, Replicate=2)	Charge (by Search Engine): B2 Sequest HT (ATZ CRT KO, Replicate=1)	Theo. MH+ [Da]	Charge (by Search Engine): A2 Sequest HT (ATZ CRT WT, Replicate=1)	Charge (by Search Engine): E2 Sequest HT (ATZ CNX WT, Replicate=1)	Charge (by Search Engine): D2 Sequest HT (ATZ CRT WT, Replicate=2)	Charge (by Search Engine): K2 Sequest HT (ATZ CNX KO, Replicate=3)	Charge (by Search Engine): J2 Sequest HT (ATZ CRT WT, Replicate=3)	Charge (by Search Engine): H2 Sequest HT (ATZ CNX KO, Replicate=2)	Charge (by Search Engine): I2 Sequest HT (ATZ CRT KO, Replicate=3)	Charge (by Search Engine): F2 Sequest HT (ATZ CNX KO, Replicate=1)	Charge (by Search Engine): G2 Sequest HT (ATZ CNX WT, Replicate=2)	Percolator q-Value (by Search Engine): C2 Sequest HT (ATZ CRT KO, Replicate=2)	Percolator q-Value (by Search Engine): B2 Sequest HT (ATZ CRT KO, Replicate=1)	Charge (by Search Engine): L2 Sequest HT (ATZ CNX WT, Replicate=3)	Percolator q-Value (by Search Engine): A2 Sequest HT (ATZ CRT WT, Replicate=1)	Percolator q-Value (by Search Engine): E2 Sequest HT (ATZ CNX WT, Replicate=1)	Percolator q-Value (by Search Engine): D2 Sequest HT (ATZ CRT WT, Replicate=2)	Percolator q-Value (by Search Engine): K2 Sequest HT (ATZ CNX KO, Replicate=3)	Percolator q-Value (by Search Engine): J2 Sequest HT (ATZ CRT WT, Replicate=3)	Percolator q-Value (by Search Engine): H2 Sequest HT (ATZ CNX KO, Replicate=2)	Percolator q-Value (by Search Engine): I2 Sequest HT (ATZ CRT KO, Replicate=3)	Percolator q-Value (by Search Engine): F2 Sequest HT (ATZ CNX KO, Replicate=1)	Percolator q-Value (by Search Engine): G2 Sequest HT (ATZ CNX WT, Replicate=2)	Percolator q-Value (by Search Engine): L2 Sequest HT (ATZ CNX WT, Replicate=3)	Percolator PEP (by Search Engine): A2 Sequest HT (ATZ CRT WT, Replicate=1)	Percolator PEP (by Search Engine): B2 Sequest HT (ATZ CRT KO, Replicate=1)	Percolator PEP (by Search Engine): C2 Sequest HT (ATZ CRT KO, Replicate=2)	Percolator PEP (by Search Engine): D2 Sequest HT (ATZ CRT WT, Replicate=2)	Percolator PEP (by Search Engine): E2 Sequest HT (ATZ CNX WT, Replicate=1)	Percolator PEP (by Search Engine): F2 Sequest HT (ATZ CNX KO, Replicate=1)	Percolator PEP (by Search Engine): G2 Sequest HT (ATZ CNX WT, Replicate=2)	Percolator PEP (by Search Engine): H2 Sequest HT (ATZ CNX KO, Replicate=2)	Percolator PEP (by Search Engine): I2 Sequest HT (ATZ CRT KO, Replicate=3)	Percolator PEP (by Search Engine): J2 Sequest HT (ATZ CRT WT, Replicate=3)	Percolator PEP (by Search Engine): K2 Sequest HT (ATZ CNX KO, Replicate=3)	Percolator PEP (by Search Engine): L2 Sequest HT (ATZ CNX WT, Replicate=3)	XCorr (by Search Engine): A2 Sequest HT (ATZ CRT WT, Replicate=1)
	High	[K].MAEMLVELVR.[R]		3.87614e-05	3.64943e-05	1	1	7	Q9Y605	Q9Y605 [110-119]	0			1190.63		2		2	2	2	2	2				2		7.91e-05		9.957e-05	0.0001227	0.0001271	0.0001199	9.804e-05		0.0001152					0.0002545	9.616e-06		0.0001468	0.0005816	0.0005572	0.0001207	9.765e-05
	High	[K].TQVEASEESALNHLQNPGDAAEGR.[A]	1xDeamidated [Q]	3.77764e-06	3.64943e-05	1	1	4	Q9Y605	Q9Y605 [69-92]	0		3	2524.15	3		3					3			0.001769		6.965e-05		5.607e-05					9.804e-05			0.0001037	0.02219		2.592e-06		0.000186							2.81
	High	[K].TQVEASEESALNHLQNPGDAAEGR.[A]		2.87612e-09	3.64943e-05	1	1	12	Q9Y605	Q9Y605 [69-92]	0	3	3	2523.17	3	3	3	3	3	3	3	3	3	5.464e-05	8.256e-05		6.965e-05	7.91e-05	5.607e-05	9.957e-05	0.0002099	0.0001271	0.0001199	9.804e-05	0.001281		0.001285	6.163e-06	3.734e-09	0.000369	5.879e-08	1.819e-07	0.01244	4.523e-05	0.0002985	0.002632	4.629e-07		2.33
	High	[R].EDIASLTR.[E]		0.00697129	0.000866456	1	1	2	Q9Y605	Q9Y605 [37-44]	0		2	904.473	2										0.0003843		0.000127										0.003593	0.003427											2.02
High	Q9Y490	Talin-1 OS=Homo sapiens OX=9606 GN=TLN1 PE=1 SV=3	0	909.555	66	120	966	120	2541	269.6	6.07	70	57	72	49	66	58	67	67	67	69	54	60	122	88	118	72	71	61	74	78	76	78	61	67		7094	ENSG00000137076.20	TLN1
	Confidence	Annotated Sequence	Modifications	Qvality PEP	Qvality q-value	# Protein Groups	# Proteins	# PSMs	Master Protein Accessions	Positions in Master Proteins	# Missed Cleavages	Charge (by Search Engine): C2 Sequest HT (ATZ CRT KO, Replicate=2)	Charge (by Search Engine): B2 Sequest HT (ATZ CRT KO, Replicate=1)	Theo. MH+ [Da]	Charge (by Search Engine): A2 Sequest HT (ATZ CRT WT, Replicate=1)	Charge (by Search Engine): E2 Sequest HT (ATZ CNX WT, Replicate=1)	Charge (by Search Engine): D2 Sequest HT (ATZ CRT WT, Replicate=2)	Charge (by Search Engine): K2 Sequest HT (ATZ CNX KO, Replicate=3)	Charge (by Search Engine): J2 Sequest HT (ATZ CRT WT, Replicate=3)	Charge (by Search Engine): H2 Sequest HT (ATZ CNX KO, Replicate=2)	Charge (by Search Engine): I2 Sequest HT (ATZ CRT KO, Replicate=3)	Charge (by Search Engine): F2 Sequest HT (ATZ CNX KO, Replicate=1)	Charge (by Search Engine): G2 Sequest HT (ATZ CNX WT, Replicate=2)	Percolator q-Value (by Search Engine): C2 Sequest HT (ATZ CRT KO, Replicate=2)	Percolator q-Value (by Search Engine): B2 Sequest HT (ATZ CRT KO, Replicate=1)	Charge (by Search Engine): L2 Sequest HT (ATZ CNX WT, Replicate=3)	Percolator q-Value (by Search Engine): A2 Sequest HT (ATZ CRT WT, Replicate=1)	Percolator q-Value (by Search Engine): E2 Sequest HT (ATZ CNX WT, Replicate=1)	Percolator q-Value (by Search Engine): D2 Sequest HT (ATZ CRT WT, Replicate=2)	Percolator q-Value (by Search Engine): K2 Sequest HT (ATZ CNX KO, Replicate=3)	Percolator q-Value (by Search Engine): J2 Sequest HT (ATZ CRT WT, Replicate=3)	Percolator q-Value (by Search Engine): H2 Sequest HT (ATZ CNX KO, Replicate=2)	Percolator q-Value (by Search Engine): I2 Sequest HT (ATZ CRT KO, Replicate=3)	Percolator q-Value (by Search Engine): F2 Sequest HT (ATZ CNX KO, Replicate=1)	Percolator q-Value (by Search Engine): G2 Sequest HT (ATZ CNX WT, Replicate=2)	Percolator q-Value (by Search Engine): L2 Sequest HT (ATZ CNX WT, Replicate=3)	Percolator PEP (by Search Engine): A2 Sequest HT (ATZ CRT WT, Replicate=1)	Percolator PEP (by Search Engine): B2 Sequest HT (ATZ CRT KO, Replicate=1)	Percolator PEP (by Search Engine): C2 Sequest HT (ATZ CRT KO, Replicate=2)	Percolator PEP (by Search Engine): D2 Sequest HT (ATZ CRT WT, Replicate=2)	Percolator PEP (by Search Engine): E2 Sequest HT (ATZ CNX WT, Replicate=1)	Percolator PEP (by Search Engine): F2 Sequest HT (ATZ CNX KO, Replicate=1)	Percolator PEP (by Search Engine): G2 Sequest HT (ATZ CNX WT, Replicate=2)	Percolator PEP (by Search Engine): H2 Sequest HT (ATZ CNX KO, Replicate=2)	Percolator PEP (by Search Engine): I2 Sequest HT (ATZ CRT KO, Replicate=3)	Percolator PEP (by Search Engine): J2 Sequest HT (ATZ CRT WT, Replicate=3)	Percolator PEP (by Search Engine): K2 Sequest HT (ATZ CNX KO, Replicate=3)	Percolator PEP (by Search Engine): L2 Sequest HT (ATZ CNX WT, Replicate=3)	XCorr (by Search Engine): A2 Sequest HT (ATZ CRT WT, Replicate=1)
	High	[R].LVAEFTTSLTNFQK.[V]		3.3221e-06	3.64943e-05	1	1	3	O15400	O15400 [93-106]	0		2	1598.84	2										8.256e-05	2	6.965e-05									0.0001152	1.931e-05	1.572e-05										8.438e-07	2.47
	High	[-].MSYTPGVGGDPAQLAQR.[I]	1xMet-loss+Acetyl [N-Term]	0.000101421	3.64943e-05	1	1	8	O15400	O15400 [1-17]	0		2	1658.81	2	2				2	2	2			0.0006708	2	6.965e-05	7.91e-05				0.0001271	0.005613	0.0002108		0.0001152	0.0001889	0.008041			3.192e-05	0.001716		0.0001489	0.08057			0.0001072	1.89
	High	[R].TLNQLGTPQDSPELR.[Q]		0.000399264	3.64943e-05	1	1	8	O15400	O15400 [35-49]	0			1668.86	2	2		2	2	2		2	2			2	6.965e-05	0.000432		9.957e-05	0.001585	0.0002044		9.804e-05	0.000313	0.002529	0.002324				0.003941	0.0001147	0.0008116	0.0006091		0.01671	0.0008501	0.0236	1.8
	High	[K].EFGSLPTTPSEQR.[Q]		0.001986	0.000331991	1	1	4	O15400	O15400 [72-84]	0			1448.7		2		2					2			2		7.91e-05		9.957e-05					0.0003856	0.001083					0.001369		0.001138				0.0009583	0.008923
	High	[R].NLVSWESQTQPQVQVQDEEITEDDLR.[L]	1xDeamidated [Q12]	0.0174606	0.00174976	1	1	1	O15400	O15400 [141-166]	0			3087.44	3												0.0002985										0.009305												1.64
	High	[-].MSYTPGVGGDPAQLAQR.[I]	1xDeamidated [Q13]; 1xMet-loss+Acetyl [N-Term]	0.0344952	0.00348983	1	1	1	O15400	O15400 [1-17]	0			1659.8			2												0.001796											0.03039
High	P00352	Retinal dehydrogenase 1 OS=Homo sapiens OX=9606 GN=ALDH1A1 PE=1 SV=2	0	428.94	80	36	643	33	501	54.8	6.73	35	34	22	29	25	28	25	21	23	17	19	27	122	132	52	84	34	39	37	24	27	21	26	45	Met-loss+Acetyl [N-Term]	216	ENSG00000165092.12	ALDH1A1
	Confidence	Annotated Sequence	Modifications	Qvality PEP	Qvality q-value	# Protein Groups	# Proteins	# PSMs	Master Protein Accessions	Positions in Master Proteins	# Missed Cleavages	Charge (by Search Engine): C2 Sequest HT (ATZ CRT KO, Replicate=2)	Charge (by Search Engine): B2 Sequest HT (ATZ CRT KO, Replicate=1)	Theo. MH+ [Da]	Charge (by Search Engine): A2 Sequest HT (ATZ CRT WT, Replicate=1)	Charge (by Search Engine): E2 Sequest HT (ATZ CNX WT, Replicate=1)	Charge (by Search Engine): D2 Sequest HT (ATZ CRT WT, Replicate=2)	Charge (by Search Engine): K2 Sequest HT (ATZ CNX KO, Replicate=3)	Charge (by Search Engine): J2 Sequest HT (ATZ CRT WT, Replicate=3)	Charge (by Search Engine): H2 Sequest HT (ATZ CNX KO, Replicate=2)	Charge (by Search Engine): I2 Sequest HT (ATZ CRT KO, Replicate=3)	Charge (by Search Engine): F2 Sequest HT (ATZ CNX KO, Replicate=1)	Charge (by Search Engine): G2 Sequest HT (ATZ CNX WT, Replicate=2)	Percolator q-Value (by Search Engine): C2 Sequest HT (ATZ CRT KO, Replicate=2)	Percolator q-Value (by Search Engine): B2 Sequest HT (ATZ CRT KO, Replicate=1)	Charge (by Search Engine): L2 Sequest HT (ATZ CNX WT, Replicate=3)	Percolator q-Value (by Search Engine): A2 Sequest HT (ATZ CRT WT, Replicate=1)	Percolator q-Value (by Search Engine): E2 Sequest HT (ATZ CNX WT, Replicate=1)	Percolator q-Value (by Search Engine): D2 Sequest HT (ATZ CRT WT, Replicate=2)	Percolator q-Value (by Search Engine): K2 Sequest HT (ATZ CNX KO, Replicate=3)	Percolator q-Value (by Search Engine): J2 Sequest HT (ATZ CRT WT, Replicate=3)	Percolator q-Value (by Search Engine): H2 Sequest HT (ATZ CNX KO, Replicate=2)	Percolator q-Value (by Search Engine): I2 Sequest HT (ATZ CRT KO, Replicate=3)	Percolator q-Value (by Search Engine): F2 Sequest HT (ATZ CNX KO, Replicate=1)	Percolator q-Value (by Search Engine): G2 Sequest HT (ATZ CNX WT, Replicate=2)	Percolator q-Value (by Search Engine): L2 Sequest HT (ATZ CNX WT, Replicate=3)	Percolator PEP (by Search Engine): A2 Sequest HT (ATZ CRT WT, Replicate=1)	Percolator PEP (by Search Engine): B2 Sequest HT (ATZ CRT KO, Replicate=1)	Percolator PEP (by Search Engine): C2 Sequest HT (ATZ CRT KO, Replicate=2)	Percolator PEP (by Search Engine): D2 Sequest HT (ATZ CRT WT, Replicate=2)	Percolator PEP (by Search Engine): E2 Sequest HT (ATZ CNX WT, Replicate=1)	Percolator PEP (by Search Engine): F2 Sequest HT (ATZ CNX KO, Replicate=1)	Percolator PEP (by Search Engine): G2 Sequest HT (ATZ CNX WT, Replicate=2)	Percolator PEP (by Search Engine): H2 Sequest HT (ATZ CNX KO, Replicate=2)	Percolator PEP (by Search Engine): I2 Sequest HT (ATZ CRT KO, Replicate=3)	Percolator PEP (by Search Engine): J2 Sequest HT (ATZ CRT WT, Replicate=3)	Percolator PEP (by Search Engine): K2 Sequest HT (ATZ CNX KO, Replicate=3)	Percolator PEP (by Search Engine): L2 Sequest HT (ATZ CNX WT, Replicate=3)	XCorr (by Search Engine): A2 Sequest HT (ATZ CRT WT, Replicate=1)
	High	[R].AGFALDEGIANPTDAFTVFYSER.[S]	1xDeamidated [N11]	2.39099e-09	3.64943e-05	1	1	2	Q03154	Q03154 [169-191]	0			2492.16		2				2								7.91e-05				0.0001271									4.23e-10			2.987e-06
	High	[K].GPEEEHPSVTLFR.[Q]		0.000229066	3.64943e-05	1	1	1	Q03154	Q03154 [5-17]	0			1497.73						3												0.0001271												5.426e-05
	High	[R].AGFALDEGIANPTDAFTVFYSER.[S]		0.000551488	0.000124878	1	1	4	Q03154	Q03154 [169-191]	0			2491.18				2	2		2	2				2				9.957e-05	0.02073		0.0002943	0.007058		0.001347						0.1257			0.003799	0.3296	0.0002342	0.01031
	High	[R].LLPALASVPALPSDS.[-]		0.00134932	0.000272146	1	1	5	Q03154	Q03154 [394-408]	0			1450.82					2	2	2		2			2					0.0007467	0.0002044	0.0006948		0.0003856	0.0003326							0.001192	0.0003832	0.01085	0.007632		0.002656
	High	[K].EGSVTSVNLTK.[L]		0.00168834	0.000331991	1	1	4	Q03154	Q03154 [245-255]	0			1134.6					2	2	2		2								0.0002099	0.0002044	0.0013		0.003616								0.04732	0.0004935	0.01867	0.002001
	High	[K].VVNSILAFR.[E]		0.00334105	0.000558206	1	1	1	Q03154	Q03154 [222-230]	0		2	1018.6											8.256e-05													0.00121
	High	[K].DMNLTLEPEIMPAATDNR.[Y]		0.0105217	0.00110832	1	1	2	Q03154	Q03154 [333-350]	0		3	2030.95									2		0.001769										0.0005228			0.02222					0.003241
	High	[R].TVQPKPDYGAAVAFFEETAR.[Q]		0.0288052	0.00284586	1	1	1	Q03154	Q03154 [24-43]	0		3	2197.09											0.0008379													0.01177
	High	[R].GVDIYTR.[L]		0.133609	0.00904297	1	1	5	Q03154	Q03154 [387-393]	0			823.431		2				2	2		2			2		0.003855				0.003125	0.004043		0.006711	0.003782					0.05504		0.08323	0.05443	0.05085			0.0566
High	P27824	Calnexin OS=Homo sapiens OX=9606 GN=CANX PE=1 SV=2	0	406.9	58	42	479	41	592	67.5	4.6	34	25	28	22	25	23	29	3	27	2	30	4	121	52	73	44	32	28	36	4	41	2	42	4		821	ENSG00000127022.14; ENSG00000283777.1	CANX
	Confidence	Annotated Sequence	Modifications	Qvality PEP	Qvality q-value	# Protein Groups	# Proteins	# PSMs	Master Protein Accessions	Positions in Master Proteins	# Missed Cleavages	Charge (by Search Engine): C2 Sequest HT (ATZ CRT KO, Replicate=2)	Charge (by Search Engine): B2 Sequest HT (ATZ CRT KO, Replicate=1)	Theo. MH+ [Da]	Charge (by Search Engine): A2 Sequest HT (ATZ CRT WT, Replicate=1)	Charge (by Search Engine): E2 Sequest HT (ATZ CNX WT, Replicate=1)	Charge (by Search Engine): D2 Sequest HT (ATZ CRT WT, Replicate=2)	Charge (by Search Engine): K2 Sequest HT (ATZ CNX KO, Replicate=3)	Charge (by Search Engine): J2 Sequest HT (ATZ CRT WT, Replicate=3)	Charge (by Search Engine): H2 Sequest HT (ATZ CNX KO, Replicate=2)	Charge (by Search Engine): I2 Sequest HT (ATZ CRT KO, Replicate=3)	Charge (by Search Engine): F2 Sequest HT (ATZ CNX KO, Replicate=1)	Charge (by Search Engine): G2 Sequest HT (ATZ CNX WT, Replicate=2)	Percolator q-Value (by Search Engine): C2 Sequest HT (ATZ CRT KO, Replicate=2)	Percolator q-Value (by Search Engine): B2 Sequest HT (ATZ CRT KO, Replicate=1)	Charge (by Search Engine): L2 Sequest HT (ATZ CNX WT, Replicate=3)	Percolator q-Value (by Search Engine): A2 Sequest HT (ATZ CRT WT, Replicate=1)	Percolator q-Value (by Search Engine): E2 Sequest HT (ATZ CNX WT, Replicate=1)	Percolator q-Value (by Search Engine): D2 Sequest HT (ATZ CRT WT, Replicate=2)	Percolator q-Value (by Search Engine): K2 Sequest HT (ATZ CNX KO, Replicate=3)	Percolator q-Value (by Search Engine): J2 Sequest HT (ATZ CRT WT, Replicate=3)	Percolator q-Value (by Search Engine): H2 Sequest HT (ATZ CNX KO, Replicate=2)	Percolator q-Value (by Search Engine): I2 Sequest HT (ATZ CRT KO, Replicate=3)	Percolator q-Value (by Search Engine): F2 Sequest HT (ATZ CNX KO, Replicate=1)	Percolator q-Value (by Search Engine): G2 Sequest HT (ATZ CNX WT, Replicate=2)	Percolator q-Value (by Search Engine): L2 Sequest HT (ATZ CNX WT, Replicate=3)	Percolator PEP (by Search Engine): A2 Sequest HT (ATZ CRT WT, Replicate=1)	Percolator PEP (by Search Engine): B2 Sequest HT (ATZ CRT KO, Replicate=1)	Percolator PEP (by Search Engine): C2 Sequest HT (ATZ CRT KO, Replicate=2)	Percolator PEP (by Search Engine): D2 Sequest HT (ATZ CRT WT, Replicate=2)	Percolator PEP (by Search Engine): E2 Sequest HT (ATZ CNX WT, Replicate=1)	Percolator PEP (by Search Engine): F2 Sequest HT (ATZ CNX KO, Replicate=1)	Percolator PEP (by Search Engine): G2 Sequest HT (ATZ CNX WT, Replicate=2)	Percolator PEP (by Search Engine): H2 Sequest HT (ATZ CNX KO, Replicate=2)	Percolator PEP (by Search Engine): I2 Sequest HT (ATZ CRT KO, Replicate=3)	Percolator PEP (by Search Engine): J2 Sequest HT (ATZ CRT WT, Replicate=3)	Percolator PEP (by Search Engine): K2 Sequest HT (ATZ CNX KO, Replicate=3)	Percolator PEP (by Search Engine): L2 Sequest HT (ATZ CNX WT, Replicate=3)	XCorr (by Search Engine): A2 Sequest HT (ATZ CRT WT, Replicate=1)
	High	[K].KGPGPGGGVSGGK.[A]		2.2823e-05	3.64943e-05	1	1	7	O95081	O95081 [7-19]	1			1054.56	2			2	2	2	2		2			2	6.965e-05			9.957e-05	0.000408	0.0001271	0.003516		0.002191	0.003104	3.794e-05						0.0217	1.224e-05	0.04556	0.004851	7.889e-06	0.0356	2.15
	High	[K].LGQRPLSQPAGISTNPFMTGPSSSPFASKPPTTNPFL.[-]		1.00135e-07	3.64943e-05	1	1	4	O95081	O95081 [445-481]	0			3827.94				3		3	3		4							9.957e-05		0.0001271	0.0001199		0.0002494								0.0001246	0.0001837	0.000115		2.489e-08
	High	[K].LGQRPLSQPAGISTNPFMTGPSSSPFASKPPTTNPFL.[-]	1xDeamidated [N/Q]	8.78664e-12	3.64943e-05	1	1	4	O95081	O95081 [445-481]	0			3828.93	3	3		3			3	3					0.003938	0.02554		9.957e-05			0.0001199	0.0001469			0.06488				0.5174	0.0006246			4.643e-08		1.253e-12		2.03
	High	[K].SISMTTFTEPEVVFLQSR.[G]		1.61606e-05	3.64943e-05	1	1	1	O95081	O95081 [85-102]	0			2072.04	2												6.965e-05										5.54e-06												3.07
	High	[K].AEAEAASEVWCR.[R]	1xCarbamidomethyl [C11]	0.000236479	3.64943e-05	1	1	2	O95081	O95081 [20-31]	0			1378.61				2	2											9.957e-05	0.0002099															0.003493	9.42e-05
	High	[R].TLLGDPAPSLSVAASTSSQPVSQSHAR.[T]		0.00203264	0.000331991	1	1	2	O95081	O95081 [177-203]	0			2664.36						3			3									0.0002044			0.0007069								0.006336	0.0006066
	High	[R].ELGGCSQAGNR.[H]	1xCarbamidomethyl [C5]	0.00725658	0.000866456	1	1	4	O95081	O95081 [35-45]	0			1148.51				2								2				0.0001634						0.0004808											0.003861	0.003132
	High	[R].STQPPPHSSVK.[K]		0.0604356	0.00513057	1	1	1	O95081	O95081 [209-219]	0			1164.6				2												0.002537																	0.033
High	Q13509	Tubulin beta-3 chain OS=Homo sapiens OX=9606 GN=TUBB3 PE=1 SV=2	0	353.279	69	26	909	8	450	50.4	4.93	21	24	19	19	21	20	20	21	21	18	20	20	119	125	104	92	49	46	57	55	69	59	65	69		10381	ENSG00000258947.6	TUBB3
	Confidence	Annotated Sequence	Modifications	Qvality PEP	Qvality q-value	# Protein Groups	# Proteins	# PSMs	Master Protein Accessions	Positions in Master Proteins	# Missed Cleavages	Charge (by Search Engine): C2 Sequest HT (ATZ CRT KO, Replicate=2)	Charge (by Search Engine): B2 Sequest HT (ATZ CRT KO, Replicate=1)	Theo. MH+ [Da]	Charge (by Search Engine): A2 Sequest HT (ATZ CRT WT, Replicate=1)	Charge (by Search Engine): E2 Sequest HT (ATZ CNX WT, Replicate=1)	Charge (by Search Engine): D2 Sequest HT (ATZ CRT WT, Replicate=2)	Charge (by Search Engine): K2 Sequest HT (ATZ CNX KO, Replicate=3)	Charge (by Search Engine): J2 Sequest HT (ATZ CRT WT, Replicate=3)	Charge (by Search Engine): H2 Sequest HT (ATZ CNX KO, Replicate=2)	Charge (by Search Engine): I2 Sequest HT (ATZ CRT KO, Replicate=3)	Charge (by Search Engine): F2 Sequest HT (ATZ CNX KO, Replicate=1)	Charge (by Search Engine): G2 Sequest HT (ATZ CNX WT, Replicate=2)	Percolator q-Value (by Search Engine): C2 Sequest HT (ATZ CRT KO, Replicate=2)	Percolator q-Value (by Search Engine): B2 Sequest HT (ATZ CRT KO, Replicate=1)	Charge (by Search Engine): L2 Sequest HT (ATZ CNX WT, Replicate=3)	Percolator q-Value (by Search Engine): A2 Sequest HT (ATZ CRT WT, Replicate=1)	Percolator q-Value (by Search Engine): E2 Sequest HT (ATZ CNX WT, Replicate=1)	Percolator q-Value (by Search Engine): D2 Sequest HT (ATZ CRT WT, Replicate=2)	Percolator q-Value (by Search Engine): K2 Sequest HT (ATZ CNX KO, Replicate=3)	Percolator q-Value (by Search Engine): J2 Sequest HT (ATZ CRT WT, Replicate=3)	Percolator q-Value (by Search Engine): H2 Sequest HT (ATZ CNX KO, Replicate=2)	Percolator q-Value (by Search Engine): I2 Sequest HT (ATZ CRT KO, Replicate=3)	Percolator q-Value (by Search Engine): F2 Sequest HT (ATZ CNX KO, Replicate=1)	Percolator q-Value (by Search Engine): G2 Sequest HT (ATZ CNX WT, Replicate=2)	Percolator q-Value (by Search Engine): L2 Sequest HT (ATZ CNX WT, Replicate=3)	Percolator PEP (by Search Engine): A2 Sequest HT (ATZ CRT WT, Replicate=1)	Percolator PEP (by Search Engine): B2 Sequest HT (ATZ CRT KO, Replicate=1)	Percolator PEP (by Search Engine): C2 Sequest HT (ATZ CRT KO, Replicate=2)	Percolator PEP (by Search Engine): D2 Sequest HT (ATZ CRT WT, Replicate=2)	Percolator PEP (by Search Engine): E2 Sequest HT (ATZ CNX WT, Replicate=1)	Percolator PEP (by Search Engine): F2 Sequest HT (ATZ CNX KO, Replicate=1)	Percolator PEP (by Search Engine): G2 Sequest HT (ATZ CNX WT, Replicate=2)	Percolator PEP (by Search Engine): H2 Sequest HT (ATZ CNX KO, Replicate=2)	Percolator PEP (by Search Engine): I2 Sequest HT (ATZ CRT KO, Replicate=3)	Percolator PEP (by Search Engine): J2 Sequest HT (ATZ CRT WT, Replicate=3)	Percolator PEP (by Search Engine): K2 Sequest HT (ATZ CNX KO, Replicate=3)	Percolator PEP (by Search Engine): L2 Sequest HT (ATZ CNX WT, Replicate=3)	XCorr (by Search Engine): A2 Sequest HT (ATZ CRT WT, Replicate=1)
	High	[K].IAAESSENVDCPENPK.[I]	1xCarbamidomethyl [C11]	1.83358e-06	3.64943e-05	1	1	4	Q32MZ4	Q32MZ4 [634-649]	0	2		1759.78			2					2		5.464e-05					5.607e-05					0.0001469					0.001603	1.226e-06		0.0005271
	High	[K].LDQEGDDVQTAAEEVLADGDTLDFEDDTVQSSGPR.[A]		1.32301e-08	3.64943e-05	1	1	2	Q32MZ4	Q32MZ4 [656-690]	0			3737.64		3						3						7.91e-05						9.804e-05							0.0001985	2.02e-09
	High	[K].SAVEAQNEVTENPK.[Q]		2.10182e-06	3.64943e-05	1	1	3	Q32MZ4	Q32MZ4 [618-631]	0			1515.73	2	2						2					6.965e-05	7.91e-05						9.804e-05			7.953e-05				5.367e-07	6.183e-07							1.95
	High	[K].ELTYQNTDLSEIKEEEQVK.[S]		4.89133e-05	3.64943e-05	1	1	1	Q32MZ4	Q32MZ4 [594-612]	1			2296.12								3												9.804e-05								1.225e-05
	High	[R].AGGEELDEGVAK.[D]		2.41421e-05	3.64943e-05	1	1	1	Q32MZ4	Q32MZ4 [691-702]	0	2		1174.56			2							0.4762					5.607e-05										1	1.751e-05
	High	[K].DMLLELEEQLAESR.[R]		1.78084e-08	3.64943e-05	1	1	2	Q32MZ4	Q32MZ4 [197-210]	0			1675.82						2		2										0.0002608		9.804e-05								2.779e-09		0.0008322
	High	[R].CTLPEHESPSQDISDACEAESTER.[C]	2xCarbamidomethyl [C1; C17]	9.21207e-06	3.64943e-05	1	1	1	Q32MZ4	Q32MZ4 [726-749]	0			2748.14								3												9.804e-05								2.079e-06
	High	[K].IDGATQSSPAEPK.[S]		0.000725234	0.000161824	1	1	2	Q32MZ4	Q32MZ4 [707-719]	0			1300.64	2							2					0.0004092							0.0001469			0.01213					0.0002188							1.05
	High	[R].NMPGLSAATLASLGGTSSR.[R]		0.000665539	0.000161824	1	1	1	Q32MZ4	Q32MZ4 [99-117]	0			1790.91						2												0.0001271												0.0001746
	High	[K].AMVSNAQLDNEK.[NT]		0.000681324	0.000161824	2	2	1	Q9Y608; Q32MZ4	Q9Y608 [382-393]; Q32MZ4 [174-185]	0			1319.63								2												0.0001469								0.0002044
	High	[K].CMVEVPQELETSTGHSLEK.[E]	1xCarbamidomethyl [C1]	0.00067076	0.000161824	1	1	2	Q32MZ4	Q32MZ4 [456-474]	0	2		2174.01			3					3		0.4849					0.0001052					0.0001469					1	0.0005438		0.0003464
	High	[R].CTLPEHESPSQDISDACEAESTER.[C]	2xCarbamidomethyl [C1; C17]; 1xDeamidated [Q11]	0.00105331	0.000241084	1	1	1	Q32MZ4	Q32MZ4 [726-749]	0			2749.12								3												0.0001469								0.000328
	High	[K].HGIILNSEIATNGETSDTLNNVGYQGPTK.[M]	2xDeamidated [N12; N20]	0.00130823	0.000272146	1	1	2	Q32MZ4	Q32MZ4 [251-279]	0			3045.46								3												0.0001469								0.0004142
	High	[K].HGIILNSEIATNGETSDTLNNVGYQGPTK.[M]	1xDeamidated [N12]	0.00135979	0.000272146	1	1	2	Q32MZ4	Q32MZ4 [251-279]	0			3044.48								3												0.0001469								0.0004332
High	P09327	Villin-1 OS=Homo sapiens OX=9606 GN=VIL1 PE=1 SV=4	0	538.997	67	55	458	55	827	92.6	6.39	43	42	18	17	48	41	7	7	8	7	4	8	117	113	20	21	85	60	7	8	8	7	4	8	Met-loss [N-Term]	7429	ENSG00000127831.10	VIL1
	Confidence	Annotated Sequence	Modifications	Qvality PEP	Qvality q-value	# Protein Groups	# Proteins	# PSMs	Master Protein Accessions	Positions in Master Proteins	# Missed Cleavages	Charge (by Search Engine): C2 Sequest HT (ATZ CRT KO, Replicate=2)	Charge (by Search Engine): B2 Sequest HT (ATZ CRT KO, Replicate=1)	Theo. MH+ [Da]	Charge (by Search Engine): A2 Sequest HT (ATZ CRT WT, Replicate=1)	Charge (by Search Engine): E2 Sequest HT (ATZ CNX WT, Replicate=1)	Charge (by Search Engine): D2 Sequest HT (ATZ CRT WT, Replicate=2)	Charge (by Search Engine): K2 Sequest HT (ATZ CNX KO, Replicate=3)	Charge (by Search Engine): J2 Sequest HT (ATZ CRT WT, Replicate=3)	Charge (by Search Engine): H2 Sequest HT (ATZ CNX KO, Replicate=2)	Charge (by Search Engine): I2 Sequest HT (ATZ CRT KO, Replicate=3)	Charge (by Search Engine): F2 Sequest HT (ATZ CNX KO, Replicate=1)	Charge (by Search Engine): G2 Sequest HT (ATZ CNX WT, Replicate=2)	Percolator q-Value (by Search Engine): C2 Sequest HT (ATZ CRT KO, Replicate=2)	Percolator q-Value (by Search Engine): B2 Sequest HT (ATZ CRT KO, Replicate=1)	Charge (by Search Engine): L2 Sequest HT (ATZ CNX WT, Replicate=3)	Percolator q-Value (by Search Engine): A2 Sequest HT (ATZ CRT WT, Replicate=1)	Percolator q-Value (by Search Engine): E2 Sequest HT (ATZ CNX WT, Replicate=1)	Percolator q-Value (by Search Engine): D2 Sequest HT (ATZ CRT WT, Replicate=2)	Percolator q-Value (by Search Engine): K2 Sequest HT (ATZ CNX KO, Replicate=3)	Percolator q-Value (by Search Engine): J2 Sequest HT (ATZ CRT WT, Replicate=3)	Percolator q-Value (by Search Engine): H2 Sequest HT (ATZ CNX KO, Replicate=2)	Percolator q-Value (by Search Engine): I2 Sequest HT (ATZ CRT KO, Replicate=3)	Percolator q-Value (by Search Engine): F2 Sequest HT (ATZ CNX KO, Replicate=1)	Percolator q-Value (by Search Engine): G2 Sequest HT (ATZ CNX WT, Replicate=2)	Percolator q-Value (by Search Engine): L2 Sequest HT (ATZ CNX WT, Replicate=3)	Percolator PEP (by Search Engine): A2 Sequest HT (ATZ CRT WT, Replicate=1)	Percolator PEP (by Search Engine): B2 Sequest HT (ATZ CRT KO, Replicate=1)	Percolator PEP (by Search Engine): C2 Sequest HT (ATZ CRT KO, Replicate=2)	Percolator PEP (by Search Engine): D2 Sequest HT (ATZ CRT WT, Replicate=2)	Percolator PEP (by Search Engine): E2 Sequest HT (ATZ CNX WT, Replicate=1)	Percolator PEP (by Search Engine): F2 Sequest HT (ATZ CNX KO, Replicate=1)	Percolator PEP (by Search Engine): G2 Sequest HT (ATZ CNX WT, Replicate=2)	Percolator PEP (by Search Engine): H2 Sequest HT (ATZ CNX KO, Replicate=2)	Percolator PEP (by Search Engine): I2 Sequest HT (ATZ CRT KO, Replicate=3)	Percolator PEP (by Search Engine): J2 Sequest HT (ATZ CRT WT, Replicate=3)	Percolator PEP (by Search Engine): K2 Sequest HT (ATZ CNX KO, Replicate=3)	Percolator PEP (by Search Engine): L2 Sequest HT (ATZ CNX WT, Replicate=3)	XCorr (by Search Engine): A2 Sequest HT (ATZ CRT WT, Replicate=1)
	High	[K].LLDIEGLYSK.[V]		0.00036024	3.64943e-05	1	1	5	Q92621	Q92621 [1979-1988]	0			1150.64				2	2	2			2			2				9.957e-05	0.0001227	0.0002044			0.0003856	0.0002544							0.002037	0.000258		0.001007	0.0001477	0.0008244
	High	[R].FTDELMEQGLTYK.[V]		0.000254039	3.64943e-05	1	1	3	Q92621	Q92621 [173-185]	0			1574.74			2			2	2		2						5.607e-05			0.001471	0.0001199		0.0591					0.0001991			0.7701	0.01567	0.0002569
	High	[R].SGLAIVSQHDLDQLQADAINAFGESLQK.[K]		0.000908928	0.000202625	1	1	1	Q92621	Q92621 [1950-1977]	0			2968.5							3												0.0001199												0.000277
	High	[K].ASTEGVAIQGQQGTR.[L]		0.00510823	0.000599978	1	1	2	Q92621	Q92621 [70-84]	0		2	1502.76	2										0.0003225		6.965e-05										0.002599	0.002486											1.15
	High	[R].SGLAIVSQHDLDQLQADAINAFGESLQK.[K]	1xDeamidated [Q/N]	0.00664419	0.00080879	1	1	3	Q92621	Q92621 [1950-1977]	0			2969.49	3			3			3						0.000127			0.009984			0.00249				0.003427								0.03232		0.2285		1.62
	High	[R].YLYHGNTNPELAFESAK.[I]		0.0088039	0.000972733	1	1	2	Q92621	Q92621 [902-918]	0			1953.93				3		3										0.003546		0.0003291												0.003036			0.05117
	High	[K].KADNVVNIAR.[Y]		0.0151888	0.00156721	1	1	3	Q92621	Q92621 [892-901]	1			1099.62				2	2		2									0.0003045	0.005998		0.004043												0.05233	0.08077	0.008301
	High	[K].IQQGALELLR.[S]		0.0256812	0.00259587	1	1	4	Q92621	Q92621 [1566-1575]	0			1140.67					2	2	2		2								0.0008086	0.0009207	0.0013		0.0009674								0.008027	0.009467	0.01842	0.009264
	High	[K].LVGDFTHDQSISQK.[L]		0.0434034	0.00404434	1	1	2	Q92621	Q92621 [933-946]	0			1574.78			2			3									0.005976			0.001592								0.1841				0.01654
High	P62937	Peptidyl-prolyl cis-trans isomerase A OS=Homo sapiens OX=9606 GN=PPIA PE=1 SV=2	0	312.472	75	12	694	10	165	18	7.81	11	12	12	12	10	10	10	10	11	10	11	10	114	133	63	72	38	44	32	39	40	39	35	45	Met-loss [N-Term]; Met-loss+Acetyl [N-Term]; Acetyl [N-Term]	5478	ENSG00000196262.13	PPIA
	Confidence	Annotated Sequence	Modifications	Qvality PEP	Qvality q-value	# Protein Groups	# Proteins	# PSMs	Master Protein Accessions	Positions in Master Proteins	# Missed Cleavages	Charge (by Search Engine): C2 Sequest HT (ATZ CRT KO, Replicate=2)	Charge (by Search Engine): B2 Sequest HT (ATZ CRT KO, Replicate=1)	Theo. MH+ [Da]	Charge (by Search Engine): A2 Sequest HT (ATZ CRT WT, Replicate=1)	Charge (by Search Engine): E2 Sequest HT (ATZ CNX WT, Replicate=1)	Charge (by Search Engine): D2 Sequest HT (ATZ CRT WT, Replicate=2)	Charge (by Search Engine): K2 Sequest HT (ATZ CNX KO, Replicate=3)	Charge (by Search Engine): J2 Sequest HT (ATZ CRT WT, Replicate=3)	Charge (by Search Engine): H2 Sequest HT (ATZ CNX KO, Replicate=2)	Charge (by Search Engine): I2 Sequest HT (ATZ CRT KO, Replicate=3)	Charge (by Search Engine): F2 Sequest HT (ATZ CNX KO, Replicate=1)	Charge (by Search Engine): G2 Sequest HT (ATZ CNX WT, Replicate=2)	Percolator q-Value (by Search Engine): C2 Sequest HT (ATZ CRT KO, Replicate=2)	Percolator q-Value (by Search Engine): B2 Sequest HT (ATZ CRT KO, Replicate=1)	Charge (by Search Engine): L2 Sequest HT (ATZ CNX WT, Replicate=3)	Percolator q-Value (by Search Engine): A2 Sequest HT (ATZ CRT WT, Replicate=1)	Percolator q-Value (by Search Engine): E2 Sequest HT (ATZ CNX WT, Replicate=1)	Percolator q-Value (by Search Engine): D2 Sequest HT (ATZ CRT WT, Replicate=2)	Percolator q-Value (by Search Engine): K2 Sequest HT (ATZ CNX KO, Replicate=3)	Percolator q-Value (by Search Engine): J2 Sequest HT (ATZ CRT WT, Replicate=3)	Percolator q-Value (by Search Engine): H2 Sequest HT (ATZ CNX KO, Replicate=2)	Percolator q-Value (by Search Engine): I2 Sequest HT (ATZ CRT KO, Replicate=3)	Percolator q-Value (by Search Engine): F2 Sequest HT (ATZ CNX KO, Replicate=1)	Percolator q-Value (by Search Engine): G2 Sequest HT (ATZ CNX WT, Replicate=2)	Percolator q-Value (by Search Engine): L2 Sequest HT (ATZ CNX WT, Replicate=3)	Percolator PEP (by Search Engine): A2 Sequest HT (ATZ CRT WT, Replicate=1)	Percolator PEP (by Search Engine): B2 Sequest HT (ATZ CRT KO, Replicate=1)	Percolator PEP (by Search Engine): C2 Sequest HT (ATZ CRT KO, Replicate=2)	Percolator PEP (by Search Engine): D2 Sequest HT (ATZ CRT WT, Replicate=2)	Percolator PEP (by Search Engine): E2 Sequest HT (ATZ CNX WT, Replicate=1)	Percolator PEP (by Search Engine): F2 Sequest HT (ATZ CNX KO, Replicate=1)	Percolator PEP (by Search Engine): G2 Sequest HT (ATZ CNX WT, Replicate=2)	Percolator PEP (by Search Engine): H2 Sequest HT (ATZ CNX KO, Replicate=2)	Percolator PEP (by Search Engine): I2 Sequest HT (ATZ CRT KO, Replicate=3)	Percolator PEP (by Search Engine): J2 Sequest HT (ATZ CRT WT, Replicate=3)	Percolator PEP (by Search Engine): K2 Sequest HT (ATZ CNX KO, Replicate=3)	Percolator PEP (by Search Engine): L2 Sequest HT (ATZ CNX WT, Replicate=3)	XCorr (by Search Engine): A2 Sequest HT (ATZ CRT WT, Replicate=1)
	High	[K].IGDFGLATVK.[ST]		3.04689e-05	3.64943e-05	3	3	12	P04049; P15056; P10398	P04049 [484-493]; P15056 [592-601]; P10398 [445-454]	0	2	2	1020.57	2	2	2	2	2	2	2		2	5.464e-05	8.256e-05	2	6.965e-05	7.91e-05	5.607e-05	9.957e-05	0.0001227	0.0002044	0.0001199		0.0002494	0.0001152	1.528e-05	0.0005984	9.261e-05	2.24e-05	1.541e-05		0.0001034	0.000309	0.0001379	0.0001571	4.072e-05	8.771e-06	2.71
	High	[R].IGSGSFGTVYK.[G]		0.000102236	3.64943e-05	2	2	9	P04049; P15056	P04049 [355-365]; P15056 [463-473]	0	2		1115.57		2	2	2	2	2		2	2	5.464e-05		2		7.91e-05	5.607e-05	9.957e-05	0.0001227	0.0001271		0.0001469	0.000476	0.0001152			0.0001788	8.79e-05	0.0003484	0.0006754	0.002622	4.935e-05		2.665e-05	8.938e-05	3.921e-05
	High	[R].DQIIFMVGR.[G]		0.00301913	0.000496672	3	3	2	P04049; P15056; P10398	P04049 [555-563]; P15056 [663-671]; P10398 [516-524]	0			1078.57		2		2										7.91e-05		0.0007327											0.001227						0.0122
	High	[K].MLNVTAPTPQQLQAFK.[N]		0.0160855	0.00167945	1	1	2	P15056	P15056 [484-499]	0			1786.95		2		2								2		0.01078		0.002311						0.0008157					0.205						0.02775	0.006314
High	Q99497	Protein/nucleic acid deglycase DJ-1 OS=Homo sapiens OX=9606 GN=PARK7 PE=1 SV=2	0	286.41	95	23	359	23	189	19.9	6.79	21	21	10	8	18	18	12	11	8	9	9	11	107	109	15	12	24	24	16	14	8	9	9	12		11315	ENSG00000116288.12	PARK7
	Confidence	Annotated Sequence	Modifications	Qvality PEP	Qvality q-value	# Protein Groups	# Proteins	# PSMs	Master Protein Accessions	Positions in Master Proteins	# Missed Cleavages	Charge (by Search Engine): C2 Sequest HT (ATZ CRT KO, Replicate=2)	Charge (by Search Engine): B2 Sequest HT (ATZ CRT KO, Replicate=1)	Theo. MH+ [Da]	Charge (by Search Engine): A2 Sequest HT (ATZ CRT WT, Replicate=1)	Charge (by Search Engine): E2 Sequest HT (ATZ CNX WT, Replicate=1)	Charge (by Search Engine): D2 Sequest HT (ATZ CRT WT, Replicate=2)	Charge (by Search Engine): K2 Sequest HT (ATZ CNX KO, Replicate=3)	Charge (by Search Engine): J2 Sequest HT (ATZ CRT WT, Replicate=3)	Charge (by Search Engine): H2 Sequest HT (ATZ CNX KO, Replicate=2)	Charge (by Search Engine): I2 Sequest HT (ATZ CRT KO, Replicate=3)	Charge (by Search Engine): F2 Sequest HT (ATZ CNX KO, Replicate=1)	Charge (by Search Engine): G2 Sequest HT (ATZ CNX WT, Replicate=2)	Percolator q-Value (by Search Engine): C2 Sequest HT (ATZ CRT KO, Replicate=2)	Percolator q-Value (by Search Engine): B2 Sequest HT (ATZ CRT KO, Replicate=1)	Charge (by Search Engine): L2 Sequest HT (ATZ CNX WT, Replicate=3)	Percolator q-Value (by Search Engine): A2 Sequest HT (ATZ CRT WT, Replicate=1)	Percolator q-Value (by Search Engine): E2 Sequest HT (ATZ CNX WT, Replicate=1)	Percolator q-Value (by Search Engine): D2 Sequest HT (ATZ CRT WT, Replicate=2)	Percolator q-Value (by Search Engine): K2 Sequest HT (ATZ CNX KO, Replicate=3)	Percolator q-Value (by Search Engine): J2 Sequest HT (ATZ CRT WT, Replicate=3)	Percolator q-Value (by Search Engine): H2 Sequest HT (ATZ CNX KO, Replicate=2)	Percolator q-Value (by Search Engine): I2 Sequest HT (ATZ CRT KO, Replicate=3)	Percolator q-Value (by Search Engine): F2 Sequest HT (ATZ CNX KO, Replicate=1)	Percolator q-Value (by Search Engine): G2 Sequest HT (ATZ CNX WT, Replicate=2)	Percolator q-Value (by Search Engine): L2 Sequest HT (ATZ CNX WT, Replicate=3)	Percolator PEP (by Search Engine): A2 Sequest HT (ATZ CRT WT, Replicate=1)	Percolator PEP (by Search Engine): B2 Sequest HT (ATZ CRT KO, Replicate=1)	Percolator PEP (by Search Engine): C2 Sequest HT (ATZ CRT KO, Replicate=2)	Percolator PEP (by Search Engine): D2 Sequest HT (ATZ CRT WT, Replicate=2)	Percolator PEP (by Search Engine): E2 Sequest HT (ATZ CNX WT, Replicate=1)	Percolator PEP (by Search Engine): F2 Sequest HT (ATZ CNX KO, Replicate=1)	Percolator PEP (by Search Engine): G2 Sequest HT (ATZ CNX WT, Replicate=2)	Percolator PEP (by Search Engine): H2 Sequest HT (ATZ CNX KO, Replicate=2)	Percolator PEP (by Search Engine): I2 Sequest HT (ATZ CRT KO, Replicate=3)	Percolator PEP (by Search Engine): J2 Sequest HT (ATZ CRT WT, Replicate=3)	Percolator PEP (by Search Engine): K2 Sequest HT (ATZ CNX KO, Replicate=3)	Percolator PEP (by Search Engine): L2 Sequest HT (ATZ CNX WT, Replicate=3)	XCorr (by Search Engine): A2 Sequest HT (ATZ CRT WT, Replicate=1)
	High	[R].LFGAVEHLQLANSYGLFR.[R]		7.70162e-07	3.64943e-05	1	1	5	Q9BU23	Q9BU23 [439-456]	0			2035.08	3				3	3	3					3	6.965e-05				0.0001227	0.0001271	0.0002943			0.0001152	0.0004421							1.156e-07	0.005264	0.001184		1.666e-05	2.41
	High	[R].QAGALPHEDLPFWLVR.[W]		9.66646e-05	3.64943e-05	1	1	1	Q9BU23	Q9BU23 [157-172]	0			1848.98						3												0.0001271												2.123e-05
	High	[K].DSGAASEQATAAPNPCSSSSR.[T]	1xCarbamidomethyl [C16]; 1xDeamidated [Q8]	0.000418647	3.64943e-05	1	1	2	Q9BU23	Q9BU23 [681-701]	0	2		2051.86			2							5.464e-05					5.607e-05										0.0007706	0.0003322
	High	[R].FVQALLAPCSLR.[S]	1xCarbamidomethyl [C9]	3.52035e-05	3.64943e-05	1	1	1	Q9BU23	Q9BU23 [651-662]	0			1374.76												2										0.0001152												1.004e-05
	High	[R].QWVEEFFPSVSLGDPTLETLLR.[Q]		0.000959702	0.000202625	1	1	2	Q9BU23	Q9BU23 [579-600]	0			2563.31						2						2						0.002859				0.0001989								0.04598				0.0003286
	High	[R].LVQSQVAR.[Y]		0.00659123	0.000778594	1	1	1	Q9BU23	Q9BU23 [539-546]	0	2		900.526										0.0002877															0.007889
	High	[R].LMFASGVVK.[L]		0.0111377	0.00116246	1	1	4	Q9BU23	Q9BU23 [178-186]	0			951.533					2	2	2		2								0.0002099	0.0008522	0.002116		0.001426								0.01467	0.009084	0.02475	0.003807
	High	[K].YWFSQPGEQGQWWR.[R]		0.0297653	0.00303251	1	1	1	Q9BU23	Q9BU23 [564-577]	0			1854.83							2												0.0006948												0.01056
	High	[R].SSPLAPVSGEK.[R]		0.0380597	0.0037871	1	1	7	Q9BU23	Q9BU23 [663-673]	0		2	1071.57		2		2		2	2		2		0.002233	2		0.001601		0.002916		0.001972	0.0009289		0.002265	0.003782		0.03219			0.0167		0.02273	0.02637	0.01389		0.03649	0.05655
	High	[K].DSGAASEQATAAPNPCSSSSR.[T]	1xCarbamidomethyl [C16]	0.0604356	0.00513057	1	1	1	Q9BU23	Q9BU23 [681-701]	0			2050.87	3												0.001948										0.03179												0.99
High	P78527	DNA-dependent protein kinase catalytic subunit OS=Homo sapiens OX=9606 GN=PRKDC PE=1 SV=3	0	850.969	42	149	938	149	4128	468.8	7.12	77	75	44	39	77	64	76	74	73	64	76	91	106	105	52	47	83	67	80	80	76	67	80	95		5591	ENSG00000253729.7	PRKDC
	Confidence	Annotated Sequence	Modifications	Qvality PEP	Qvality q-value	# Protein Groups	# Proteins	# PSMs	Master Protein Accessions	Positions in Master Proteins	# Missed Cleavages	Charge (by Search Engine): C2 Sequest HT (ATZ CRT KO, Replicate=2)	Charge (by Search Engine): B2 Sequest HT (ATZ CRT KO, Replicate=1)	Theo. MH+ [Da]	Charge (by Search Engine): A2 Sequest HT (ATZ CRT WT, Replicate=1)	Charge (by Search Engine): E2 Sequest HT (ATZ CNX WT, Replicate=1)	Charge (by Search Engine): D2 Sequest HT (ATZ CRT WT, Replicate=2)	Charge (by Search Engine): K2 Sequest HT (ATZ CNX KO, Replicate=3)	Charge (by Search Engine): J2 Sequest HT (ATZ CRT WT, Replicate=3)	Charge (by Search Engine): H2 Sequest HT (ATZ CNX KO, Replicate=2)	Charge (by Search Engine): I2 Sequest HT (ATZ CRT KO, Replicate=3)	Charge (by Search Engine): F2 Sequest HT (ATZ CNX KO, Replicate=1)	Charge (by Search Engine): G2 Sequest HT (ATZ CNX WT, Replicate=2)	Percolator q-Value (by Search Engine): C2 Sequest HT (ATZ CRT KO, Replicate=2)	Percolator q-Value (by Search Engine): B2 Sequest HT (ATZ CRT KO, Replicate=1)	Charge (by Search Engine): L2 Sequest HT (ATZ CNX WT, Replicate=3)	Percolator q-Value (by Search Engine): A2 Sequest HT (ATZ CRT WT, Replicate=1)	Percolator q-Value (by Search Engine): E2 Sequest HT (ATZ CNX WT, Replicate=1)	Percolator q-Value (by Search Engine): D2 Sequest HT (ATZ CRT WT, Replicate=2)	Percolator q-Value (by Search Engine): K2 Sequest HT (ATZ CNX KO, Replicate=3)	Percolator q-Value (by Search Engine): J2 Sequest HT (ATZ CRT WT, Replicate=3)	Percolator q-Value (by Search Engine): H2 Sequest HT (ATZ CNX KO, Replicate=2)	Percolator q-Value (by Search Engine): I2 Sequest HT (ATZ CRT KO, Replicate=3)	Percolator q-Value (by Search Engine): F2 Sequest HT (ATZ CNX KO, Replicate=1)	Percolator q-Value (by Search Engine): G2 Sequest HT (ATZ CNX WT, Replicate=2)	Percolator q-Value (by Search Engine): L2 Sequest HT (ATZ CNX WT, Replicate=3)	Percolator PEP (by Search Engine): A2 Sequest HT (ATZ CRT WT, Replicate=1)	Percolator PEP (by Search Engine): B2 Sequest HT (ATZ CRT KO, Replicate=1)	Percolator PEP (by Search Engine): C2 Sequest HT (ATZ CRT KO, Replicate=2)	Percolator PEP (by Search Engine): D2 Sequest HT (ATZ CRT WT, Replicate=2)	Percolator PEP (by Search Engine): E2 Sequest HT (ATZ CNX WT, Replicate=1)	Percolator PEP (by Search Engine): F2 Sequest HT (ATZ CNX KO, Replicate=1)	Percolator PEP (by Search Engine): G2 Sequest HT (ATZ CNX WT, Replicate=2)	Percolator PEP (by Search Engine): H2 Sequest HT (ATZ CNX KO, Replicate=2)	Percolator PEP (by Search Engine): I2 Sequest HT (ATZ CRT KO, Replicate=3)	Percolator PEP (by Search Engine): J2 Sequest HT (ATZ CRT WT, Replicate=3)	Percolator PEP (by Search Engine): K2 Sequest HT (ATZ CNX KO, Replicate=3)	Percolator PEP (by Search Engine): L2 Sequest HT (ATZ CNX WT, Replicate=3)	XCorr (by Search Engine): A2 Sequest HT (ATZ CRT WT, Replicate=1)
	High	[-].MELIQDTSRPPLEYVK.[G]	1xAcetyl [N-Term]; 1xDeamidated [Q5]	0.000246081	3.64943e-05	1	1	1	P50225	P50225 [1-16]	0			1961.99			2												5.607e-05											0.0001927
	High	[-].MELIQDTSRPPLEYVK.[G]	1xAcetyl [N-Term]	8.84953e-06	3.64943e-05	1	1	2	P50225	P50225 [1-16]	0			1961	3							2					6.965e-05							9.804e-05			0.002054					1.992e-06							1.41
	High	[K].THLPLALLPQTLLDQK.[V]		0.000240275	3.64943e-05	1	1	4	P50225	P50225 [107-122]	0			1801.06	3		3				3		3			3	0.009154		5.607e-05				0.005345		0.01787	0.0005485	0.1875			0.0001885			0.2822		0.07806			0.004013	1.29
	High	[K].YFAEALGPLQSFQARPDDLLISTYPK.[S]	1xDeamidated [Q10]	0.000860794	0.000161824	1	1	2	P50225	P50225 [23-48]	0			2941.5		3			3									7.91e-05			0.0002099										0.0003134					0.003552
	High	[K].YFAEALGPLQSFQARPDDLLISTYPK.[S]		0.00285912	0.000463256	1	1	1	P50225	P50225 [23-48]	0			2940.51	3												6.965e-05										0.001394												2.86
	High	[R].VPFLEFK.[A]		0.00594118	0.00068699	1	1	11	P50225	P50225 [79-85]	0	2	2	879.497	2	2	2	2	2	2	2	2	2	0.0005124	0.0003843		0.0002985	0.001168	0.000524	0.0001634	0.002045	0.001112	0.0002943	0.0005011	0.005076		0.008115	0.002857	0.01249	0.005639	0.009956	0.003119	0.06382	0.01043	0.003514	0.02464	0.003123		1.28
	High	[K].ILEFVGR.[S]		0.0204084	0.00201188	1	1	3	P50225	P50225 [207-213]	0			833.488	2	2						2					0.0003514	0.002966						0.002719			0.01084				0.03759	0.03176							1.52
	High	[K].APGIPSGMETLK.[D]		0.133609	0.00904297	1	1	1	P50225	P50225 [86-97]	0			1200.63	2												0.003979										0.066												1.35
High	P06733	Alpha-enolase OS=Homo sapiens OX=9606 GN=ENO1 PE=1 SV=2	0	409.255	78	35	629	35	434	47.1	7.39	24	22	25	23	27	25	27	23	22	20	19	24	105	83	57	59	42	45	48	33	43	32	27	55		2023	ENSG00000074800.13	ENO1
	Confidence	Annotated Sequence	Modifications	Qvality PEP	Qvality q-value	# Protein Groups	# Proteins	# PSMs	Master Protein Accessions	Positions in Master Proteins	# Missed Cleavages	Charge (by Search Engine): C2 Sequest HT (ATZ CRT KO, Replicate=2)	Charge (by Search Engine): B2 Sequest HT (ATZ CRT KO, Replicate=1)	Theo. MH+ [Da]	Charge (by Search Engine): A2 Sequest HT (ATZ CRT WT, Replicate=1)	Charge (by Search Engine): E2 Sequest HT (ATZ CNX WT, Replicate=1)	Charge (by Search Engine): D2 Sequest HT (ATZ CRT WT, Replicate=2)	Charge (by Search Engine): K2 Sequest HT (ATZ CNX KO, Replicate=3)	Charge (by Search Engine): J2 Sequest HT (ATZ CRT WT, Replicate=3)	Charge (by Search Engine): H2 Sequest HT (ATZ CNX KO, Replicate=2)	Charge (by Search Engine): I2 Sequest HT (ATZ CRT KO, Replicate=3)	Charge (by Search Engine): F2 Sequest HT (ATZ CNX KO, Replicate=1)	Charge (by Search Engine): G2 Sequest HT (ATZ CNX WT, Replicate=2)	Percolator q-Value (by Search Engine): C2 Sequest HT (ATZ CRT KO, Replicate=2)	Percolator q-Value (by Search Engine): B2 Sequest HT (ATZ CRT KO, Replicate=1)	Charge (by Search Engine): L2 Sequest HT (ATZ CNX WT, Replicate=3)	Percolator q-Value (by Search Engine): A2 Sequest HT (ATZ CRT WT, Replicate=1)	Percolator q-Value (by Search Engine): E2 Sequest HT (ATZ CNX WT, Replicate=1)	Percolator q-Value (by Search Engine): D2 Sequest HT (ATZ CRT WT, Replicate=2)	Percolator q-Value (by Search Engine): K2 Sequest HT (ATZ CNX KO, Replicate=3)	Percolator q-Value (by Search Engine): J2 Sequest HT (ATZ CRT WT, Replicate=3)	Percolator q-Value (by Search Engine): H2 Sequest HT (ATZ CNX KO, Replicate=2)	Percolator q-Value (by Search Engine): I2 Sequest HT (ATZ CRT KO, Replicate=3)	Percolator q-Value (by Search Engine): F2 Sequest HT (ATZ CNX KO, Replicate=1)	Percolator q-Value (by Search Engine): G2 Sequest HT (ATZ CNX WT, Replicate=2)	Percolator q-Value (by Search Engine): L2 Sequest HT (ATZ CNX WT, Replicate=3)	Percolator PEP (by Search Engine): A2 Sequest HT (ATZ CRT WT, Replicate=1)	Percolator PEP (by Search Engine): B2 Sequest HT (ATZ CRT KO, Replicate=1)	Percolator PEP (by Search Engine): C2 Sequest HT (ATZ CRT KO, Replicate=2)	Percolator PEP (by Search Engine): D2 Sequest HT (ATZ CRT WT, Replicate=2)	Percolator PEP (by Search Engine): E2 Sequest HT (ATZ CNX WT, Replicate=1)	Percolator PEP (by Search Engine): F2 Sequest HT (ATZ CNX KO, Replicate=1)	Percolator PEP (by Search Engine): G2 Sequest HT (ATZ CNX WT, Replicate=2)	Percolator PEP (by Search Engine): H2 Sequest HT (ATZ CNX KO, Replicate=2)	Percolator PEP (by Search Engine): I2 Sequest HT (ATZ CRT KO, Replicate=3)	Percolator PEP (by Search Engine): J2 Sequest HT (ATZ CRT WT, Replicate=3)	Percolator PEP (by Search Engine): K2 Sequest HT (ATZ CNX KO, Replicate=3)	Percolator PEP (by Search Engine): L2 Sequest HT (ATZ CNX WT, Replicate=3)	XCorr (by Search Engine): A2 Sequest HT (ATZ CRT WT, Replicate=1)
	High	[K].VVVFIKPTCPYCR.[R]	2xCarbamidomethyl [C9; C12]	8.50396e-05	3.64943e-05	1	1	5	P35754	P35754 [15-27]	0	3		1638.85			2					2		5.464e-05					5.607e-05					9.804e-05					9.935e-05	6.585e-05		7.503e-05
	High	[R].RAQEILSQLPIK.[Q]		0.00027726	3.64943e-05	1	1	9	P35754	P35754 [28-39]	1	2		1395.83		3	3					2		5.464e-05				7.91e-05	5.607e-05					0.0005011					0.0003208	0.0002195	0.0001593	0.003174
	High	[K].QGLLEFVDITATNHTNEIQDYLQQLTGAR.[T]		6.00634e-10	3.64943e-05	1	1	2	P35754	P35754 [40-68]	0	3		3288.65			3							5.464e-05					5.607e-05										2.416e-05	3.145e-10
	High	[R].AQEILSQLPIK.[Q]		0.000293117	3.64943e-05	1	1	3	P35754	P35754 [29-39]	0	2		1239.73			2							5.464e-05					5.607e-05										0.0009582	0.0002316
	High	[K].DCIGGCSDLVSLQQSGELLTR.[L]	2xCarbamidomethyl [C2; C6]; 1xDeamidated [Q13]	1.69273e-09	3.64943e-05	1	1	1	P35754	P35754 [78-98]	0			2309.07			2												5.607e-05											9.121e-10
	High	[K].DCIGGCSDLVSLQQSGELLTR.[L]	2xCarbamidomethyl [C2; C6]	4.64332e-07	3.64943e-05	1	1	2	P35754	P35754 [78-98]	0	3		2308.09			3							5.464e-05					5.607e-05										7.31e-07	2.978e-07
	High	[-].MAQEFVNCK.[I]	1xCarbamidomethyl [C8]; 1xMet-loss+Acetyl [N-Term]	0.00845554	0.000972733	1	1	3	P35754	P35754 [1-9]	0	2		1037.47			2							0.0003274					0.0006347										0.01004	0.008725
High	P55072	Transitional endoplasmic reticulum ATPase OS=Homo sapiens OX=9606 GN=VCP PE=1 SV=4	0	573.024	84	62	817	62	806	89.3	5.26	44	43	41	40	42	46	49	49	43	41	42	46	97	97	84	81	50	54	62	64	56	52	56	64	Met-loss+Acetyl [N-Term]	7415	ENSG00000165280.15	VCP
	Confidence	Annotated Sequence	Modifications	Qvality PEP	Qvality q-value	# Protein Groups	# Proteins	# PSMs	Master Protein Accessions	Positions in Master Proteins	# Missed Cleavages	Charge (by Search Engine): C2 Sequest HT (ATZ CRT KO, Replicate=2)	Charge (by Search Engine): B2 Sequest HT (ATZ CRT KO, Replicate=1)	Theo. MH+ [Da]	Charge (by Search Engine): A2 Sequest HT (ATZ CRT WT, Replicate=1)	Charge (by Search Engine): E2 Sequest HT (ATZ CNX WT, Replicate=1)	Charge (by Search Engine): D2 Sequest HT (ATZ CRT WT, Replicate=2)	Charge (by Search Engine): K2 Sequest HT (ATZ CNX KO, Replicate=3)	Charge (by Search Engine): J2 Sequest HT (ATZ CRT WT, Replicate=3)	Charge (by Search Engine): H2 Sequest HT (ATZ CNX KO, Replicate=2)	Charge (by Search Engine): I2 Sequest HT (ATZ CRT KO, Replicate=3)	Charge (by Search Engine): F2 Sequest HT (ATZ CNX KO, Replicate=1)	Charge (by Search Engine): G2 Sequest HT (ATZ CNX WT, Replicate=2)	Percolator q-Value (by Search Engine): C2 Sequest HT (ATZ CRT KO, Replicate=2)	Percolator q-Value (by Search Engine): B2 Sequest HT (ATZ CRT KO, Replicate=1)	Charge (by Search Engine): L2 Sequest HT (ATZ CNX WT, Replicate=3)	Percolator q-Value (by Search Engine): A2 Sequest HT (ATZ CRT WT, Replicate=1)	Percolator q-Value (by Search Engine): E2 Sequest HT (ATZ CNX WT, Replicate=1)	Percolator q-Value (by Search Engine): D2 Sequest HT (ATZ CRT WT, Replicate=2)	Percolator q-Value (by Search Engine): K2 Sequest HT (ATZ CNX KO, Replicate=3)	Percolator q-Value (by Search Engine): J2 Sequest HT (ATZ CRT WT, Replicate=3)	Percolator q-Value (by Search Engine): H2 Sequest HT (ATZ CNX KO, Replicate=2)	Percolator q-Value (by Search Engine): I2 Sequest HT (ATZ CRT KO, Replicate=3)	Percolator q-Value (by Search Engine): F2 Sequest HT (ATZ CNX KO, Replicate=1)	Percolator q-Value (by Search Engine): G2 Sequest HT (ATZ CNX WT, Replicate=2)	Percolator q-Value (by Search Engine): L2 Sequest HT (ATZ CNX WT, Replicate=3)	Percolator PEP (by Search Engine): A2 Sequest HT (ATZ CRT WT, Replicate=1)	Percolator PEP (by Search Engine): B2 Sequest HT (ATZ CRT KO, Replicate=1)	Percolator PEP (by Search Engine): C2 Sequest HT (ATZ CRT KO, Replicate=2)	Percolator PEP (by Search Engine): D2 Sequest HT (ATZ CRT WT, Replicate=2)	Percolator PEP (by Search Engine): E2 Sequest HT (ATZ CNX WT, Replicate=1)	Percolator PEP (by Search Engine): F2 Sequest HT (ATZ CNX KO, Replicate=1)	Percolator PEP (by Search Engine): G2 Sequest HT (ATZ CNX WT, Replicate=2)	Percolator PEP (by Search Engine): H2 Sequest HT (ATZ CNX KO, Replicate=2)	Percolator PEP (by Search Engine): I2 Sequest HT (ATZ CRT KO, Replicate=3)	Percolator PEP (by Search Engine): J2 Sequest HT (ATZ CRT WT, Replicate=3)	Percolator PEP (by Search Engine): K2 Sequest HT (ATZ CNX KO, Replicate=3)	Percolator PEP (by Search Engine): L2 Sequest HT (ATZ CNX WT, Replicate=3)	XCorr (by Search Engine): A2 Sequest HT (ATZ CRT WT, Replicate=1)
	High	[K].IVDNLGASGNSLYQR.[N]		0.000402432	3.64943e-05	1	1	4	Q6PGP7	Q6PGP7 [335-349]	0	2		1606.82			2	2		2				5.464e-05					0.0001052	0.001804		0.0001271							0.001164	0.0004991				0.0001006			0.02217
	High	[K].LSDYDSSEEAIR.[T]		6.42424e-05	3.64943e-05	1	1	5	Q6PGP7	Q6PGP7 [363-374]	0			1384.62				2		2	2		2			2				9.957e-05		0.002909	0.0001199		0.000313	0.0007564							0.0005935	0.04723	0.0003119		2.361e-05	0.006274
	High	[K].ALLYTAVNQLAMGSSSAEDEKNTALK.[T]		3.35488e-05	3.64943e-05	1	1	5	Q6PGP7	Q6PGP7 [1232-1257]	1			2725.37				3	3	3		3				3				9.957e-05	0.0002099	0.0006472		0.0001469		0.0001152						0.0002062		0.007856		0.002626	1.79e-05	9.477e-06
	High	[K].SNPDQPAVILLLR.[Q]		0.000702943	0.000161824	1	1	5	Q6PGP7	Q6PGP7 [1355-1367]	0			1435.83				2	2	2	2		2			2				0.0001634	0.0008086	0.0003291	0.01002		0.0005228	0.0001152							0.00419	0.002634	0.1496	0.009876	0.001944	0.0002345
	High	[K].AVHSNPGDPALWSLLSR.[V]		0.00212926	0.000331991	1	1	1	Q6PGP7	Q6PGP7 [1185-1201]	0			1819.94						3												0.0002044												0.0006403
	High	[K].LLDLYESVDK.[Q]		0.00208038	0.000331991	1	1	1	Q6PGP7	Q6PGP7 [103-112]	0			1194.63						2												0.0002044												0.0006246
	High	[K].AALVDYLDGK.[A]		0.0107813	0.00116246	1	1	1	Q6PGP7	Q6PGP7 [682-691]	0			1064.56									2												0.0005228								0.003301
	High	[R].VVYQPGYPK.[S]		0.075171	0.00609017	1	1	1	Q6PGP7	Q6PGP7 [1508-1516]	0			1050.56												2										0.002817												0.02885
	High	[K].LVDLYYQEK.[K]		0.12907	0.00866036	1	1	1	Q6PGP7	Q6PGP7 [122-130]	0			1170.6	2												0.003844										0.0638												0.98
	High	[R].ALELNQR.[L]		0.13019	0.00870718	1	1	1	Q6PGP7	Q6PGP7 [1554-1560]	0			843.468							2												0.003456												0.04352
High	P14625	Endoplasmin OS=Homo sapiens OX=9606 GN=HSP90B1 PE=1 SV=1	0	483.519	63	58	809	56	803	92.4	4.84	37	41	39	40	41	47	40	38	35	35	35	38	96	114	91	91	64	72	50	47	46	43	42	53		7184	ENSG00000166598.14	HSP90B1
	Confidence	Annotated Sequence	Modifications	Qvality PEP	Qvality q-value	# Protein Groups	# Proteins	# PSMs	Master Protein Accessions	Positions in Master Proteins	# Missed Cleavages	Charge (by Search Engine): C2 Sequest HT (ATZ CRT KO, Replicate=2)	Charge (by Search Engine): B2 Sequest HT (ATZ CRT KO, Replicate=1)	Theo. MH+ [Da]	Charge (by Search Engine): A2 Sequest HT (ATZ CRT WT, Replicate=1)	Charge (by Search Engine): E2 Sequest HT (ATZ CNX WT, Replicate=1)	Charge (by Search Engine): D2 Sequest HT (ATZ CRT WT, Replicate=2)	Charge (by Search Engine): K2 Sequest HT (ATZ CNX KO, Replicate=3)	Charge (by Search Engine): J2 Sequest HT (ATZ CRT WT, Replicate=3)	Charge (by Search Engine): H2 Sequest HT (ATZ CNX KO, Replicate=2)	Charge (by Search Engine): I2 Sequest HT (ATZ CRT KO, Replicate=3)	Charge (by Search Engine): F2 Sequest HT (ATZ CNX KO, Replicate=1)	Charge (by Search Engine): G2 Sequest HT (ATZ CNX WT, Replicate=2)	Percolator q-Value (by Search Engine): C2 Sequest HT (ATZ CRT KO, Replicate=2)	Percolator q-Value (by Search Engine): B2 Sequest HT (ATZ CRT KO, Replicate=1)	Charge (by Search Engine): L2 Sequest HT (ATZ CNX WT, Replicate=3)	Percolator q-Value (by Search Engine): A2 Sequest HT (ATZ CRT WT, Replicate=1)	Percolator q-Value (by Search Engine): E2 Sequest HT (ATZ CNX WT, Replicate=1)	Percolator q-Value (by Search Engine): D2 Sequest HT (ATZ CRT WT, Replicate=2)	Percolator q-Value (by Search Engine): K2 Sequest HT (ATZ CNX KO, Replicate=3)	Percolator q-Value (by Search Engine): J2 Sequest HT (ATZ CRT WT, Replicate=3)	Percolator q-Value (by Search Engine): H2 Sequest HT (ATZ CNX KO, Replicate=2)	Percolator q-Value (by Search Engine): I2 Sequest HT (ATZ CRT KO, Replicate=3)	Percolator q-Value (by Search Engine): F2 Sequest HT (ATZ CNX KO, Replicate=1)	Percolator q-Value (by Search Engine): G2 Sequest HT (ATZ CNX WT, Replicate=2)	Percolator q-Value (by Search Engine): L2 Sequest HT (ATZ CNX WT, Replicate=3)	Percolator PEP (by Search Engine): A2 Sequest HT (ATZ CRT WT, Replicate=1)	Percolator PEP (by Search Engine): B2 Sequest HT (ATZ CRT KO, Replicate=1)	Percolator PEP (by Search Engine): C2 Sequest HT (ATZ CRT KO, Replicate=2)	Percolator PEP (by Search Engine): D2 Sequest HT (ATZ CRT WT, Replicate=2)	Percolator PEP (by Search Engine): E2 Sequest HT (ATZ CNX WT, Replicate=1)	Percolator PEP (by Search Engine): F2 Sequest HT (ATZ CNX KO, Replicate=1)	Percolator PEP (by Search Engine): G2 Sequest HT (ATZ CNX WT, Replicate=2)	Percolator PEP (by Search Engine): H2 Sequest HT (ATZ CNX KO, Replicate=2)	Percolator PEP (by Search Engine): I2 Sequest HT (ATZ CRT KO, Replicate=3)	Percolator PEP (by Search Engine): J2 Sequest HT (ATZ CRT WT, Replicate=3)	Percolator PEP (by Search Engine): K2 Sequest HT (ATZ CNX KO, Replicate=3)	Percolator PEP (by Search Engine): L2 Sequest HT (ATZ CNX WT, Replicate=3)	XCorr (by Search Engine): A2 Sequest HT (ATZ CRT WT, Replicate=1)
	High	[K].LTIEFTEEYPNKPPTVR.[F]		1.01757e-07	3.64943e-05	1	1	11	P49459	P49459 [55-71]	0	3		2034.05		3	2					3		5.464e-05				7.91e-05	5.607e-05					0.00157					1.278e-07	1.577e-06	0.0002515	0.01192
	High	[R].LQEDPPAGVSGAPSENNIMVWNAVIFGPEGTPFEDGTFK.[L]	1xDeamidated [N]	4.19337e-06	3.64943e-05	1	1	2	P49459	P49459 [16-54]	0			4118.93		3						3						7.91e-05						0.0005011							1.104e-06	0.004193
	High	[R].LQEDPPAGVSGAPSENNIMVWNAVIFGPEGTPFEDGTFK.[L]		7.12453e-06	3.64943e-05	1	1	2	P49459	P49459 [16-54]	0			4117.95		3						3						7.91e-05						0.0001469							1.941e-06	0.0002995
	High	[K].MFHPNVYADGSICLDILQNR.[W]	1xCarbamidomethyl [C13]	1.5288e-08	3.64943e-05	2	2	5	P63146; P49459	P63146 [76-95]; P49459 [76-95]	0	3		2363.13			3							5.464e-05					5.607e-05										5.52e-07	8.821e-09
	High	[R].WSPTYDVSSILTSIQSLLDEPNPNSPANSQAAQLYQENKR.[E]	2xDeamidated [N22; N24]	1.16644e-07	3.64943e-05	2	2	1	P63146; P49459	P63146 [96-135]; P49459 [96-135]	1			4464.15			4												5.607e-05											7.162e-08
	High	[R].WSPTYDVSSILTSIQSLLDEPNPNSPANSQAAQLYQENKR.[E]		7.74679e-11	3.64943e-05	2	2	1	P63146; P49459	P63146 [96-135]; P49459 [96-135]	1	4		4462.18										5.464e-05															1.046e-10
	High	[R].VSAIVEQSWR.[D]		3.09619e-05	3.64943e-05	1	1	3	P49459	P49459 [141-150]	0			1174.62		2	2					2						7.91e-05	5.607e-05					9.804e-05						2.275e-05	1.906e-05	8.018e-05
High	P07237	Protein disulfide-isomerase OS=Homo sapiens OX=9606 GN=P4HB PE=1 SV=3	0	349.468	77	43	610	43	508	57.1	4.87	35	23	31	27	31	28	32	30	27	29	30	27	96	59	76	66	35	36	44	40	39	39	41	39		5034	ENSG00000185624.14	P4HB
	Confidence	Annotated Sequence	Modifications	Qvality PEP	Qvality q-value	# Protein Groups	# Proteins	# PSMs	Master Protein Accessions	Positions in Master Proteins	# Missed Cleavages	Charge (by Search Engine): C2 Sequest HT (ATZ CRT KO, Replicate=2)	Charge (by Search Engine): B2 Sequest HT (ATZ CRT KO, Replicate=1)	Theo. MH+ [Da]	Charge (by Search Engine): A2 Sequest HT (ATZ CRT WT, Replicate=1)	Charge (by Search Engine): E2 Sequest HT (ATZ CNX WT, Replicate=1)	Charge (by Search Engine): D2 Sequest HT (ATZ CRT WT, Replicate=2)	Charge (by Search Engine): K2 Sequest HT (ATZ CNX KO, Replicate=3)	Charge (by Search Engine): J2 Sequest HT (ATZ CRT WT, Replicate=3)	Charge (by Search Engine): H2 Sequest HT (ATZ CNX KO, Replicate=2)	Charge (by Search Engine): I2 Sequest HT (ATZ CRT KO, Replicate=3)	Charge (by Search Engine): F2 Sequest HT (ATZ CNX KO, Replicate=1)	Charge (by Search Engine): G2 Sequest HT (ATZ CNX WT, Replicate=2)	Percolator q-Value (by Search Engine): C2 Sequest HT (ATZ CRT KO, Replicate=2)	Percolator q-Value (by Search Engine): B2 Sequest HT (ATZ CRT KO, Replicate=1)	Charge (by Search Engine): L2 Sequest HT (ATZ CNX WT, Replicate=3)	Percolator q-Value (by Search Engine): A2 Sequest HT (ATZ CRT WT, Replicate=1)	Percolator q-Value (by Search Engine): E2 Sequest HT (ATZ CNX WT, Replicate=1)	Percolator q-Value (by Search Engine): D2 Sequest HT (ATZ CRT WT, Replicate=2)	Percolator q-Value (by Search Engine): K2 Sequest HT (ATZ CNX KO, Replicate=3)	Percolator q-Value (by Search Engine): J2 Sequest HT (ATZ CRT WT, Replicate=3)	Percolator q-Value (by Search Engine): H2 Sequest HT (ATZ CNX KO, Replicate=2)	Percolator q-Value (by Search Engine): I2 Sequest HT (ATZ CRT KO, Replicate=3)	Percolator q-Value (by Search Engine): F2 Sequest HT (ATZ CNX KO, Replicate=1)	Percolator q-Value (by Search Engine): G2 Sequest HT (ATZ CNX WT, Replicate=2)	Percolator q-Value (by Search Engine): L2 Sequest HT (ATZ CNX WT, Replicate=3)	Percolator PEP (by Search Engine): A2 Sequest HT (ATZ CRT WT, Replicate=1)	Percolator PEP (by Search Engine): B2 Sequest HT (ATZ CRT KO, Replicate=1)	Percolator PEP (by Search Engine): C2 Sequest HT (ATZ CRT KO, Replicate=2)	Percolator PEP (by Search Engine): D2 Sequest HT (ATZ CRT WT, Replicate=2)	Percolator PEP (by Search Engine): E2 Sequest HT (ATZ CNX WT, Replicate=1)	Percolator PEP (by Search Engine): F2 Sequest HT (ATZ CNX KO, Replicate=1)	Percolator PEP (by Search Engine): G2 Sequest HT (ATZ CNX WT, Replicate=2)	Percolator PEP (by Search Engine): H2 Sequest HT (ATZ CNX KO, Replicate=2)	Percolator PEP (by Search Engine): I2 Sequest HT (ATZ CRT KO, Replicate=3)	Percolator PEP (by Search Engine): J2 Sequest HT (ATZ CRT WT, Replicate=3)	Percolator PEP (by Search Engine): K2 Sequest HT (ATZ CNX KO, Replicate=3)	Percolator PEP (by Search Engine): L2 Sequest HT (ATZ CNX WT, Replicate=3)	XCorr (by Search Engine): A2 Sequest HT (ATZ CRT WT, Replicate=1)
	High	[R].LAGSLLTQALESHAEGFR.[E]		4.03005e-09	3.64943e-05	1	1	7	Q13724	Q13724 [352-369]	0	3	3	1899.99	3		3					3	3	5.464e-05	8.256e-05	3	6.965e-05		5.607e-05					9.804e-05	0.0002494	0.0001152	2.832e-06	7.491e-05	2.863e-07	3.674e-07		2.469e-08	7.785e-05					7.432e-10	3.46
	High	[R].LGPLLDILADSR.[H]		0.000286214	3.64943e-05	1	1	1	Q13724	Q13724 [709-720]	0			1282.74			2												5.607e-05											0.0002245
	High	[R].VVGRPQPQLQYVDALGYVSLFPLLLR.[L]		2.63185e-06	3.64943e-05	1	1	2	Q13724	Q13724 [675-700]	0			2941.67						3						3						0.0001271				0.0001152								2.794e-05				6.581e-07
	High	[R].SPKPLLTGLMWAQQGTTPGTPK.[L]		3.12113e-05	3.64943e-05	1	1	2	Q13724	Q13724 [111-132]	0			2309.23				3		3										9.957e-05		0.0001271												2.831e-05			1.099e-05
	High	[R].GFLWDEGFHQLVVQR.[W]		9.69691e-08	3.64943e-05	1	1	4	Q13724	Q13724 [447-461]	0			1830.93		3			3	3	3							7.91e-05			0.0001227	0.0001271	0.0001199								4.388e-06			1.234e-08	2.646e-07	2.846e-05
	High	[K].EVLLPEVGAK.[G]		0.0120825	0.00130219	1	1	3	Q13724	Q13724 [215-224]	0			1054.61					2	2	2										0.002045	0.0005273	0.0006205											0.004281	0.01015	0.02346
	High	[R].WDPSLTR.[E]		0.0154397	0.00156721	1	1	1	Q13724	Q13724 [462-468]	0			874.442												2										0.0007564												0.006089
	High	[K].TLPSGLDDYPR.[A]		0.0177496	0.00174976	1	1	3	Q13724	Q13724 [577-587]	0			1233.61			2	2			2								0.00187	0.0004512			0.0008499							0.03498					0.01358		0.009754
	High	[R].VPPEFLVQR.[A]		0.109515	0.00768738	1	1	2	Q13724	Q13724 [498-506]	0			1084.61				2	2											0.00384	0.008707															0.1224	0.05762
High	O75874	Isocitrate dehydrogenase [NADP] cytoplasmic OS=Homo sapiens OX=9606 GN=IDH1 PE=1 SV=2	0	300.592	81	31	748	29	414	46.6	7.01	25	24	25	25	24	24	24	24	21	20	21	21	94	82	97	93	43	43	48	49	48	53	50	48		3417	ENSG00000138413.13	IDH1
	Confidence	Annotated Sequence	Modifications	Qvality PEP	Qvality q-value	# Protein Groups	# Proteins	# PSMs	Master Protein Accessions	Positions in Master Proteins	# Missed Cleavages	Charge (by Search Engine): C2 Sequest HT (ATZ CRT KO, Replicate=2)	Charge (by Search Engine): B2 Sequest HT (ATZ CRT KO, Replicate=1)	Theo. MH+ [Da]	Charge (by Search Engine): A2 Sequest HT (ATZ CRT WT, Replicate=1)	Charge (by Search Engine): E2 Sequest HT (ATZ CNX WT, Replicate=1)	Charge (by Search Engine): D2 Sequest HT (ATZ CRT WT, Replicate=2)	Charge (by Search Engine): K2 Sequest HT (ATZ CNX KO, Replicate=3)	Charge (by Search Engine): J2 Sequest HT (ATZ CRT WT, Replicate=3)	Charge (by Search Engine): H2 Sequest HT (ATZ CNX KO, Replicate=2)	Charge (by Search Engine): I2 Sequest HT (ATZ CRT KO, Replicate=3)	Charge (by Search Engine): F2 Sequest HT (ATZ CNX KO, Replicate=1)	Charge (by Search Engine): G2 Sequest HT (ATZ CNX WT, Replicate=2)	Percolator q-Value (by Search Engine): C2 Sequest HT (ATZ CRT KO, Replicate=2)	Percolator q-Value (by Search Engine): B2 Sequest HT (ATZ CRT KO, Replicate=1)	Charge (by Search Engine): L2 Sequest HT (ATZ CNX WT, Replicate=3)	Percolator q-Value (by Search Engine): A2 Sequest HT (ATZ CRT WT, Replicate=1)	Percolator q-Value (by Search Engine): E2 Sequest HT (ATZ CNX WT, Replicate=1)	Percolator q-Value (by Search Engine): D2 Sequest HT (ATZ CRT WT, Replicate=2)	Percolator q-Value (by Search Engine): K2 Sequest HT (ATZ CNX KO, Replicate=3)	Percolator q-Value (by Search Engine): J2 Sequest HT (ATZ CRT WT, Replicate=3)	Percolator q-Value (by Search Engine): H2 Sequest HT (ATZ CNX KO, Replicate=2)	Percolator q-Value (by Search Engine): I2 Sequest HT (ATZ CRT KO, Replicate=3)	Percolator q-Value (by Search Engine): F2 Sequest HT (ATZ CNX KO, Replicate=1)	Percolator q-Value (by Search Engine): G2 Sequest HT (ATZ CNX WT, Replicate=2)	Percolator q-Value (by Search Engine): L2 Sequest HT (ATZ CNX WT, Replicate=3)	Percolator PEP (by Search Engine): A2 Sequest HT (ATZ CRT WT, Replicate=1)	Percolator PEP (by Search Engine): B2 Sequest HT (ATZ CRT KO, Replicate=1)	Percolator PEP (by Search Engine): C2 Sequest HT (ATZ CRT KO, Replicate=2)	Percolator PEP (by Search Engine): D2 Sequest HT (ATZ CRT WT, Replicate=2)	Percolator PEP (by Search Engine): E2 Sequest HT (ATZ CNX WT, Replicate=1)	Percolator PEP (by Search Engine): F2 Sequest HT (ATZ CNX KO, Replicate=1)	Percolator PEP (by Search Engine): G2 Sequest HT (ATZ CNX WT, Replicate=2)	Percolator PEP (by Search Engine): H2 Sequest HT (ATZ CNX KO, Replicate=2)	Percolator PEP (by Search Engine): I2 Sequest HT (ATZ CRT KO, Replicate=3)	Percolator PEP (by Search Engine): J2 Sequest HT (ATZ CRT WT, Replicate=3)	Percolator PEP (by Search Engine): K2 Sequest HT (ATZ CNX KO, Replicate=3)	Percolator PEP (by Search Engine): L2 Sequest HT (ATZ CNX WT, Replicate=3)	XCorr (by Search Engine): A2 Sequest HT (ATZ CRT WT, Replicate=1)
	High	[K].LNETTDPDKK.[Q]		0.000438952	3.64943e-05	1	1	3	P49589	P49589 [140-149]	1			1160.58		2			2			2						7.91e-05			0.00902			0.0001469							0.0001513	0.0005971				0.1282
	High	[R].APVDITGQFEK.[W]		1.49138e-05	3.64943e-05	1	1	4	P49589	P49589 [472-482]	0	2		1204.62			2							5.464e-05		2			5.607e-05							0.0002544			0.0006555	1.07e-05								0.00133
	High	[K].ALQEGEGDLSISADR.[L]		2.78944e-05	3.64943e-05	1	1	3	P49589	P49589 [296-310]	0			1560.75		2						2	2					7.91e-05						9.804e-05	0.003543						8.185e-06	5.306e-05	0.04675
	High	[R].ALVSQCNLYMAAR.[K]	1xCarbamidomethyl [C6]	0.000104721	3.64943e-05	1	1	2	P49589	P49589 [520-532]	0			1496.73		2						2						7.91e-05						9.804e-05							3.301e-05	4.243e-05
	High	[R].IQHAVQLATEPLEK.[A]		0.000815165	0.000161824	1	1	1	P49589	P49589 [155-168]	0			1576.87								3												0.0001469								0.0002478
	High	[R].VSEYVPEIVNFVQK.[I]		0.0035565	0.000573847	1	1	3	P49589	P49589 [241-254]	0	2		1650.87		2			2		2	2		0.0001981				0.003381			0.3178		0.01031	0.001824					0.004292		0.04574	0.01584			0.1588	1
	High	[R].FEDHEGLPTVVK.[L]		0.00633291	0.000747789	1	1	1	P49589	P49589 [629-640]	0	3		1370.7										0.0002418															0.00758
	High	[R].SYISFDILR.[R]		0.00680571	0.000840439	1	1	1	P49589	P49589 [70-78]	0	2		1113.59										0.0002877															0.008112
	High	[K].LVPEAVGDQK.[A]		0.00887534	0.000972733	1	1	4	P49589	P49589 [286-295]	0	2		1055.57						2	2			0.0003274								0.002746	0.0003835						0.01052					0.04297	0.006389
	High	[K].FLNEFFLNVK.[D]		0.0189545	0.00185467	1	1	1	P49589	P49589 [458-467]	0			1270.68						2												0.0005859												0.006893
	High	[R].DNILPELGVR.[F]		0.0295223	0.00300681	1	1	2	P49589	P49589 [619-628]	0			1125.63					2	2											0.0008086	0.002582												0.04028		0.01026
High	P12956	X-ray repair cross-complementing protein 6 OS=Homo sapiens OX=9606 GN=XRCC6 PE=1 SV=2	0	457.446	69	52	695	52	609	69.8	6.64	36	32	33	34	32	33	34	40	31	32	30	33	92	76	91	88	37	41	45	50	43	44	43	45	Met-loss+Acetyl [N-Term]	2547	ENSG00000196419.12	XRCC6
	Confidence	Annotated Sequence	Modifications	Qvality PEP	Qvality q-value	# Protein Groups	# Proteins	# PSMs	Master Protein Accessions	Positions in Master Proteins	# Missed Cleavages	Charge (by Search Engine): C2 Sequest HT (ATZ CRT KO, Replicate=2)	Charge (by Search Engine): B2 Sequest HT (ATZ CRT KO, Replicate=1)	Theo. MH+ [Da]	Charge (by Search Engine): A2 Sequest HT (ATZ CRT WT, Replicate=1)	Charge (by Search Engine): E2 Sequest HT (ATZ CNX WT, Replicate=1)	Charge (by Search Engine): D2 Sequest HT (ATZ CRT WT, Replicate=2)	Charge (by Search Engine): K2 Sequest HT (ATZ CNX KO, Replicate=3)	Charge (by Search Engine): J2 Sequest HT (ATZ CRT WT, Replicate=3)	Charge (by Search Engine): H2 Sequest HT (ATZ CNX KO, Replicate=2)	Charge (by Search Engine): I2 Sequest HT (ATZ CRT KO, Replicate=3)	Charge (by Search Engine): F2 Sequest HT (ATZ CNX KO, Replicate=1)	Charge (by Search Engine): G2 Sequest HT (ATZ CNX WT, Replicate=2)	Percolator q-Value (by Search Engine): C2 Sequest HT (ATZ CRT KO, Replicate=2)	Percolator q-Value (by Search Engine): B2 Sequest HT (ATZ CRT KO, Replicate=1)	Charge (by Search Engine): L2 Sequest HT (ATZ CNX WT, Replicate=3)	Percolator q-Value (by Search Engine): A2 Sequest HT (ATZ CRT WT, Replicate=1)	Percolator q-Value (by Search Engine): E2 Sequest HT (ATZ CNX WT, Replicate=1)	Percolator q-Value (by Search Engine): D2 Sequest HT (ATZ CRT WT, Replicate=2)	Percolator q-Value (by Search Engine): K2 Sequest HT (ATZ CNX KO, Replicate=3)	Percolator q-Value (by Search Engine): J2 Sequest HT (ATZ CRT WT, Replicate=3)	Percolator q-Value (by Search Engine): H2 Sequest HT (ATZ CNX KO, Replicate=2)	Percolator q-Value (by Search Engine): I2 Sequest HT (ATZ CRT KO, Replicate=3)	Percolator q-Value (by Search Engine): F2 Sequest HT (ATZ CNX KO, Replicate=1)	Percolator q-Value (by Search Engine): G2 Sequest HT (ATZ CNX WT, Replicate=2)	Percolator q-Value (by Search Engine): L2 Sequest HT (ATZ CNX WT, Replicate=3)	Percolator PEP (by Search Engine): A2 Sequest HT (ATZ CRT WT, Replicate=1)	Percolator PEP (by Search Engine): B2 Sequest HT (ATZ CRT KO, Replicate=1)	Percolator PEP (by Search Engine): C2 Sequest HT (ATZ CRT KO, Replicate=2)	Percolator PEP (by Search Engine): D2 Sequest HT (ATZ CRT WT, Replicate=2)	Percolator PEP (by Search Engine): E2 Sequest HT (ATZ CNX WT, Replicate=1)	Percolator PEP (by Search Engine): F2 Sequest HT (ATZ CNX KO, Replicate=1)	Percolator PEP (by Search Engine): G2 Sequest HT (ATZ CNX WT, Replicate=2)	Percolator PEP (by Search Engine): H2 Sequest HT (ATZ CNX KO, Replicate=2)	Percolator PEP (by Search Engine): I2 Sequest HT (ATZ CRT KO, Replicate=3)	Percolator PEP (by Search Engine): J2 Sequest HT (ATZ CRT WT, Replicate=3)	Percolator PEP (by Search Engine): K2 Sequest HT (ATZ CNX KO, Replicate=3)	Percolator PEP (by Search Engine): L2 Sequest HT (ATZ CNX WT, Replicate=3)	XCorr (by Search Engine): A2 Sequest HT (ATZ CRT WT, Replicate=1)
	High	[R].NLLSLGHNNIVR.[C]		1.55247e-05	3.64943e-05	1	1	3	Q05048	Q05048 [390-401]	0		3	1349.76				3							8.256e-05	3				9.957e-05						0.0001152		5.742e-06									5.216e-06	7.896e-05
	High	[K].LGMENDDTAVQYAIGR.[S]		1.0678e-07	3.64943e-05	1	1	7	Q05048	Q05048 [56-71]	0		2	1752.82	2				2	2	2		2		8.256e-05	2	6.965e-05				0.0001227	0.0001271	0.0001199		0.0002494	0.0001152	1.368e-06	1.726e-08					4.557e-06	2.092e-05	6.33e-05	5.297e-06		3.39e-08	2.37
	High	[R].TQAVFNHTEDYVLLPDER.[T]		3.00931e-07	3.64943e-05	1	1	2	Q05048	Q05048 [357-374]	0			2147.04		3						3						7.91e-05						9.804e-05							6.028e-07	5.563e-08
	High	[R].TLYDHVDEVTCLAFHPTEQILASGSR.[D]	1xCarbamidomethyl [C11]	1.3513e-06	3.64943e-05	1	1	1	Q05048	Q05048 [168-193]	0	4		2959.43										5.464e-05															1.64e-06
	High	[K].YIQEAEMLR.[S]		0.000293117	3.64943e-05	1	1	1	Q05048	Q05048 [213-221]	0			1152.57			2												5.607e-05											0.0002309
	High	[K].SAMPIEVMMNETAQQNMENHPVIR.[T]		3.24302e-06	3.64943e-05	1	1	5	Q05048	Q05048 [144-167]	0			2770.28		3	3			3	3	3				3		7.91e-05	5.607e-05			0.002026	0.01967	0.001155		0.0001989				2.22e-06	0.001914	0.009079		0.02722	0.3166			0.0005702
	High	[R].SISFHPSGDFILVGTQHPTLR.[L]		1.19111e-05	3.64943e-05	1	1	1	Q05048	Q05048 [222-242]	0			2309.2	4												6.965e-05										4.023e-06												3.5
	High	[R].TQAVFNHTEDYVLLPDER.[T]	1xDeamidated [N6]	0.00050982	8.18625e-05	1	1	2	Q05048	Q05048 [357-374]	0			2148.02		3						3						7.91e-05						0.0001469							0.000177	0.001058
	High	[K].SAMPIEVMMNETAQQNMENHPVIR.[T]	1xDeamidated [N/Q]	0.00328932	0.000558206	1	1	3	Q05048	Q05048 [144-167]	0			2771.26		3						3	3			3		0.001389						0.00279	0.02878	0.0002544					0.01256	0.03498	0.4521					0.00123
High	Q01581	Hydroxymethylglutaryl-CoA synthase, cytoplasmic OS=Homo sapiens OX=9606 GN=HMGCS1 PE=1 SV=2	0	505.721	74	34	661	33	520	57.3	5.41	27	26	20	20	25	24	23	23	22	19	19	22	91	88	73	66	44	40	44	33	47	49	40	46	Met-loss [N-Term]	3157	ENSG00000112972.14	HMGCS1
	Confidence	Annotated Sequence	Modifications	Qvality PEP	Qvality q-value	# Protein Groups	# Proteins	# PSMs	Master Protein Accessions	Positions in Master Proteins	# Missed Cleavages	Charge (by Search Engine): C2 Sequest HT (ATZ CRT KO, Replicate=2)	Charge (by Search Engine): B2 Sequest HT (ATZ CRT KO, Replicate=1)	Theo. MH+ [Da]	Charge (by Search Engine): A2 Sequest HT (ATZ CRT WT, Replicate=1)	Charge (by Search Engine): E2 Sequest HT (ATZ CNX WT, Replicate=1)	Charge (by Search Engine): D2 Sequest HT (ATZ CRT WT, Replicate=2)	Charge (by Search Engine): K2 Sequest HT (ATZ CNX KO, Replicate=3)	Charge (by Search Engine): J2 Sequest HT (ATZ CRT WT, Replicate=3)	Charge (by Search Engine): H2 Sequest HT (ATZ CNX KO, Replicate=2)	Charge (by Search Engine): I2 Sequest HT (ATZ CRT KO, Replicate=3)	Charge (by Search Engine): F2 Sequest HT (ATZ CNX KO, Replicate=1)	Charge (by Search Engine): G2 Sequest HT (ATZ CNX WT, Replicate=2)	Percolator q-Value (by Search Engine): C2 Sequest HT (ATZ CRT KO, Replicate=2)	Percolator q-Value (by Search Engine): B2 Sequest HT (ATZ CRT KO, Replicate=1)	Charge (by Search Engine): L2 Sequest HT (ATZ CNX WT, Replicate=3)	Percolator q-Value (by Search Engine): A2 Sequest HT (ATZ CRT WT, Replicate=1)	Percolator q-Value (by Search Engine): E2 Sequest HT (ATZ CNX WT, Replicate=1)	Percolator q-Value (by Search Engine): D2 Sequest HT (ATZ CRT WT, Replicate=2)	Percolator q-Value (by Search Engine): K2 Sequest HT (ATZ CNX KO, Replicate=3)	Percolator q-Value (by Search Engine): J2 Sequest HT (ATZ CRT WT, Replicate=3)	Percolator q-Value (by Search Engine): H2 Sequest HT (ATZ CNX KO, Replicate=2)	Percolator q-Value (by Search Engine): I2 Sequest HT (ATZ CRT KO, Replicate=3)	Percolator q-Value (by Search Engine): F2 Sequest HT (ATZ CNX KO, Replicate=1)	Percolator q-Value (by Search Engine): G2 Sequest HT (ATZ CNX WT, Replicate=2)	Percolator q-Value (by Search Engine): L2 Sequest HT (ATZ CNX WT, Replicate=3)	Percolator PEP (by Search Engine): A2 Sequest HT (ATZ CRT WT, Replicate=1)	Percolator PEP (by Search Engine): B2 Sequest HT (ATZ CRT KO, Replicate=1)	Percolator PEP (by Search Engine): C2 Sequest HT (ATZ CRT KO, Replicate=2)	Percolator PEP (by Search Engine): D2 Sequest HT (ATZ CRT WT, Replicate=2)	Percolator PEP (by Search Engine): E2 Sequest HT (ATZ CNX WT, Replicate=1)	Percolator PEP (by Search Engine): F2 Sequest HT (ATZ CNX KO, Replicate=1)	Percolator PEP (by Search Engine): G2 Sequest HT (ATZ CNX WT, Replicate=2)	Percolator PEP (by Search Engine): H2 Sequest HT (ATZ CNX KO, Replicate=2)	Percolator PEP (by Search Engine): I2 Sequest HT (ATZ CRT KO, Replicate=3)	Percolator PEP (by Search Engine): J2 Sequest HT (ATZ CRT WT, Replicate=3)	Percolator PEP (by Search Engine): K2 Sequest HT (ATZ CNX KO, Replicate=3)	Percolator PEP (by Search Engine): L2 Sequest HT (ATZ CNX WT, Replicate=3)	XCorr (by Search Engine): A2 Sequest HT (ATZ CRT WT, Replicate=1)
	High	[R].LEVGTETIIDK.[S]		2.53332e-05	3.64943e-05	2	2	16	Q01581; P54868	Q01581 [90-100]; P54868 [127-137]	0		2	1217.66	2	2	2	2	2	2	2	2	2		8.256e-05		6.965e-05	7.91e-05	5.607e-05	9.957e-05	0.0001227	0.0001271	0.0001199	0.0001469	0.0002494		9.832e-05	0.0001671		3.649e-05	0.0002826	0.0004367	0.0001126	4.986e-06	0.0002398	0.0001466	0.000162		2.96
	High	[K].DVGILALEVYFPAQYVDQTDLEK.[Y]	1xDeamidated [Q14]	0.00487117	0.000599978	1	1	1	P54868	P54868 [53-75]	0			2627.31		2												7.91e-05													0.002048
	High	[K].LSIQCYLR.[A]	1xCarbamidomethyl [C5]	0.00535731	0.00062503	1	1	1	P54868	P54868 [257-264]	0	2		1052.56										0.0002418															0.006447
	High	[R].IQLPWDSVGR.[L]		0.00675142	0.00080879	1	1	1	P54868	P54868 [117-126]	0			1170.63								2												0.0003376								0.002456
	High	[K].YTVGLGQTR.[M]		0.0112287	0.00118654	1	1	2	P54868	P54868 [84-92]	0			994.532		2						2						0.001502						0.0005011							0.01439	0.004153
	High	[R].VSQDAAPGSPLDKLVSSTSDLPK.[R]		0.0269765	0.00269104	1	1	1	P54868	P54868 [425-447]	1			2312.2								3												0.00121								0.01011
	High	[K].DVGILALEVYFPAQYVDQTDLEK.[Y]		0.0374407	0.0037871	1	1	2	P54868	P54868 [53-75]	0			2626.33		2										3		0.001601								0.004137					0.01635							0.06269
	High	[K].VNFSPPGDTNSLFPGTWYLER.[V]	1xDeamidated [N10]	0.0839339	0.00651182	1	1	1	P54868	P54868 [474-494]	0			2398.14								2												0.002719								0.03169
High	P11498	Pyruvate carboxylase, mitochondrial OS=Homo sapiens OX=9606 GN=PC PE=1 SV=2	0	606.796	72	63	751	63	1178	129.6	6.84	41	41	39	44	42	45	43	41	43	39	34	39	90	90	91	95	48	51	54	49	49	51	38	45		5091	ENSG00000173599.13	PC
	Confidence	Annotated Sequence	Modifications	Qvality PEP	Qvality q-value	# Protein Groups	# Proteins	# PSMs	Master Protein Accessions	Positions in Master Proteins	# Missed Cleavages	Charge (by Search Engine): C2 Sequest HT (ATZ CRT KO, Replicate=2)	Charge (by Search Engine): B2 Sequest HT (ATZ CRT KO, Replicate=1)	Theo. MH+ [Da]	Charge (by Search Engine): A2 Sequest HT (ATZ CRT WT, Replicate=1)	Charge (by Search Engine): E2 Sequest HT (ATZ CNX WT, Replicate=1)	Charge (by Search Engine): D2 Sequest HT (ATZ CRT WT, Replicate=2)	Charge (by Search Engine): K2 Sequest HT (ATZ CNX KO, Replicate=3)	Charge (by Search Engine): J2 Sequest HT (ATZ CRT WT, Replicate=3)	Charge (by Search Engine): H2 Sequest HT (ATZ CNX KO, Replicate=2)	Charge (by Search Engine): I2 Sequest HT (ATZ CRT KO, Replicate=3)	Charge (by Search Engine): F2 Sequest HT (ATZ CNX KO, Replicate=1)	Charge (by Search Engine): G2 Sequest HT (ATZ CNX WT, Replicate=2)	Percolator q-Value (by Search Engine): C2 Sequest HT (ATZ CRT KO, Replicate=2)	Percolator q-Value (by Search Engine): B2 Sequest HT (ATZ CRT KO, Replicate=1)	Charge (by Search Engine): L2 Sequest HT (ATZ CNX WT, Replicate=3)	Percolator q-Value (by Search Engine): A2 Sequest HT (ATZ CRT WT, Replicate=1)	Percolator q-Value (by Search Engine): E2 Sequest HT (ATZ CNX WT, Replicate=1)	Percolator q-Value (by Search Engine): D2 Sequest HT (ATZ CRT WT, Replicate=2)	Percolator q-Value (by Search Engine): K2 Sequest HT (ATZ CNX KO, Replicate=3)	Percolator q-Value (by Search Engine): J2 Sequest HT (ATZ CRT WT, Replicate=3)	Percolator q-Value (by Search Engine): H2 Sequest HT (ATZ CNX KO, Replicate=2)	Percolator q-Value (by Search Engine): I2 Sequest HT (ATZ CRT KO, Replicate=3)	Percolator q-Value (by Search Engine): F2 Sequest HT (ATZ CNX KO, Replicate=1)	Percolator q-Value (by Search Engine): G2 Sequest HT (ATZ CNX WT, Replicate=2)	Percolator q-Value (by Search Engine): L2 Sequest HT (ATZ CNX WT, Replicate=3)	Percolator PEP (by Search Engine): A2 Sequest HT (ATZ CRT WT, Replicate=1)	Percolator PEP (by Search Engine): B2 Sequest HT (ATZ CRT KO, Replicate=1)	Percolator PEP (by Search Engine): C2 Sequest HT (ATZ CRT KO, Replicate=2)	Percolator PEP (by Search Engine): D2 Sequest HT (ATZ CRT WT, Replicate=2)	Percolator PEP (by Search Engine): E2 Sequest HT (ATZ CNX WT, Replicate=1)	Percolator PEP (by Search Engine): F2 Sequest HT (ATZ CNX KO, Replicate=1)	Percolator PEP (by Search Engine): G2 Sequest HT (ATZ CNX WT, Replicate=2)	Percolator PEP (by Search Engine): H2 Sequest HT (ATZ CNX KO, Replicate=2)	Percolator PEP (by Search Engine): I2 Sequest HT (ATZ CRT KO, Replicate=3)	Percolator PEP (by Search Engine): J2 Sequest HT (ATZ CRT WT, Replicate=3)	Percolator PEP (by Search Engine): K2 Sequest HT (ATZ CNX KO, Replicate=3)	Percolator PEP (by Search Engine): L2 Sequest HT (ATZ CNX WT, Replicate=3)	XCorr (by Search Engine): A2 Sequest HT (ATZ CRT WT, Replicate=1)
	High	[K].LLDQGALLMGK.[T]		2.63705e-05	3.64943e-05	1	1	5	Q9H0R6	Q9H0R6 [108-118]	0			1158.66					2	2	2		2			2					0.0001227	0.0001271	0.0001199		0.000313	0.0001152							0.0001959	3.799e-05	6.858e-05	6.477e-06		1.187e-05
	High	[R].ILSGNFFLLK.[E]		0.000252026	3.64943e-05	1	1	8	Q9H0R6	Q9H0R6 [377-386]	0			1151.68	2		2	2	2	2	2	2	2			2	0.0002985		0.001499	9.957e-05	0.002944	0.001417	0.002701	0.1281	0.005018	0.0002544	0.009401			0.02327		1	0.06275	0.01285	0.03619	0.03659	0.000101	0.001451	1.16
	High	[K].TNLDEFAMGSGSTDGVFGPVK.[N]		3.12113e-05	3.64943e-05	1	1	6	Q9H0R6	Q9H0R6 [119-139]	0			2128.99		2		2	2	2	2		2					7.91e-05		9.957e-05	0.0001227	0.0002608	0.0001199		0.0005228						0.0004143		0.005334	0.001916	0.0005817	5.909e-05	1.097e-05
	High	[R].HGLIPLVNSMDVPGILTR.[C]		7.66288e-05	3.64943e-05	1	1	1	Q9H0R6	Q9H0R6 [218-235]	0			1932.07	3												6.965e-05										2.857e-05												2.82
	High	[K].ENYENYFVK.[A]		0.0010291	0.000241084	1	1	1	Q9H0R6	Q9H0R6 [387-395]	0			1205.55				2												9.957e-05																	0.000464
	High	[K].TNLDEFAMGSGSTDGVFGPVK.[N]	1xDeamidated [N2]	0.00331508	0.000558206	1	1	3	Q9H0R6	Q9H0R6 [119-139]	0			2129.97	2	2		2									6.965e-05	7.91e-05		0.001204							0.001629				0.001401						0.01787		1.67
	High	[R].FDGLQYGHR.[C]		0.00714104	0.000866456	1	1	1	Q9H0R6	Q9H0R6 [342-350]	0			1092.52												2										0.0003326												0.002766
High	P21333	Filamin-A OS=Homo sapiens OX=9606 GN=FLNA PE=1 SV=4	0	674.222	52	90	665	84	2647	280.6	6.06	52	46	51	48	54	47	31	37	43	39	36	33	90	78	84	69	61	52	32	39	47	41	37	35		2316	ENSG00000196924.14	FLNA
	Confidence	Annotated Sequence	Modifications	Qvality PEP	Qvality q-value	# Protein Groups	# Proteins	# PSMs	Master Protein Accessions	Positions in Master Proteins	# Missed Cleavages	Charge (by Search Engine): C2 Sequest HT (ATZ CRT KO, Replicate=2)	Charge (by Search Engine): B2 Sequest HT (ATZ CRT KO, Replicate=1)	Theo. MH+ [Da]	Charge (by Search Engine): A2 Sequest HT (ATZ CRT WT, Replicate=1)	Charge (by Search Engine): E2 Sequest HT (ATZ CNX WT, Replicate=1)	Charge (by Search Engine): D2 Sequest HT (ATZ CRT WT, Replicate=2)	Charge (by Search Engine): K2 Sequest HT (ATZ CNX KO, Replicate=3)	Charge (by Search Engine): J2 Sequest HT (ATZ CRT WT, Replicate=3)	Charge (by Search Engine): H2 Sequest HT (ATZ CNX KO, Replicate=2)	Charge (by Search Engine): I2 Sequest HT (ATZ CRT KO, Replicate=3)	Charge (by Search Engine): F2 Sequest HT (ATZ CNX KO, Replicate=1)	Charge (by Search Engine): G2 Sequest HT (ATZ CNX WT, Replicate=2)	Percolator q-Value (by Search Engine): C2 Sequest HT (ATZ CRT KO, Replicate=2)	Percolator q-Value (by Search Engine): B2 Sequest HT (ATZ CRT KO, Replicate=1)	Charge (by Search Engine): L2 Sequest HT (ATZ CNX WT, Replicate=3)	Percolator q-Value (by Search Engine): A2 Sequest HT (ATZ CRT WT, Replicate=1)	Percolator q-Value (by Search Engine): E2 Sequest HT (ATZ CNX WT, Replicate=1)	Percolator q-Value (by Search Engine): D2 Sequest HT (ATZ CRT WT, Replicate=2)	Percolator q-Value (by Search Engine): K2 Sequest HT (ATZ CNX KO, Replicate=3)	Percolator q-Value (by Search Engine): J2 Sequest HT (ATZ CRT WT, Replicate=3)	Percolator q-Value (by Search Engine): H2 Sequest HT (ATZ CNX KO, Replicate=2)	Percolator q-Value (by Search Engine): I2 Sequest HT (ATZ CRT KO, Replicate=3)	Percolator q-Value (by Search Engine): F2 Sequest HT (ATZ CNX KO, Replicate=1)	Percolator q-Value (by Search Engine): G2 Sequest HT (ATZ CNX WT, Replicate=2)	Percolator q-Value (by Search Engine): L2 Sequest HT (ATZ CNX WT, Replicate=3)	Percolator PEP (by Search Engine): A2 Sequest HT (ATZ CRT WT, Replicate=1)	Percolator PEP (by Search Engine): B2 Sequest HT (ATZ CRT KO, Replicate=1)	Percolator PEP (by Search Engine): C2 Sequest HT (ATZ CRT KO, Replicate=2)	Percolator PEP (by Search Engine): D2 Sequest HT (ATZ CRT WT, Replicate=2)	Percolator PEP (by Search Engine): E2 Sequest HT (ATZ CNX WT, Replicate=1)	Percolator PEP (by Search Engine): F2 Sequest HT (ATZ CNX KO, Replicate=1)	Percolator PEP (by Search Engine): G2 Sequest HT (ATZ CNX WT, Replicate=2)	Percolator PEP (by Search Engine): H2 Sequest HT (ATZ CNX KO, Replicate=2)	Percolator PEP (by Search Engine): I2 Sequest HT (ATZ CRT KO, Replicate=3)	Percolator PEP (by Search Engine): J2 Sequest HT (ATZ CRT WT, Replicate=3)	Percolator PEP (by Search Engine): K2 Sequest HT (ATZ CNX KO, Replicate=3)	Percolator PEP (by Search Engine): L2 Sequest HT (ATZ CNX WT, Replicate=3)	XCorr (by Search Engine): A2 Sequest HT (ATZ CRT WT, Replicate=1)
	High	[K].NINCSIEESFQR.[F]	1xCarbamidomethyl [C4]	7.91244e-05	3.64943e-05	1	1	1	P35914	P35914 [138-149]	0			1496.68								2												9.804e-05								2.042e-05
	High	[K].WVPQMGDHTEVLK.[G]		0.000256068	3.64943e-05	1	1	2	P35914	P35914 [81-93]	0			1539.76		3						3						0.002234						9.804e-05							0.02124	7.16e-05
	High	[K].FPGINYPVLTPNLK.[G]		3.5157e-09	3.64943e-05	1	1	12	P35914	P35914 [98-111]	0	2	2	1572.88	2	2	2	2	2		2	2		5.464e-05	0.0005165	2	0.000127	7.91e-05	5.607e-05	9.957e-05	0.0001227		0.0001199	9.804e-05		0.0001152	0.003642	0.00455	4.578e-09	1.151e-07	3.09e-06	2.657e-07			8.767e-07	1.669e-06	5.959e-06	1.208e-06	1.72
	High	[K].EVVIFGAASELFTK.[K]		1.01439e-05	3.64943e-05	1	1	1	P35914	P35914 [123-136]	0			1510.82	2												6.965e-05										3.41e-06												2.93
	High	[K].GFEAAVAAGAK.[E]		4.00255e-05	3.64943e-05	1	1	5	P35914	P35914 [112-122]	0	2		991.521			2	2				2		5.464e-05		2			5.607e-05	0.0001634				9.804e-05		0.0001152			4.686e-05	5.674e-05		0.0001006					0.001553	9.17e-05
	High	[R].GYVSCALGCPYEGK.[I]	2xCarbamidomethyl [C5; C9]	2.2776e-06	3.64943e-05	1	1	3	P35914	P35914 [166-179]	0	2		1560.68			2					2		5.464e-05					5.607e-05					9.804e-05					0.0002529	1.538e-06		3.198e-05
High	O75369	Filamin-B OS=Homo sapiens OX=9606 GN=FLNB PE=1 SV=2	0	633.714	55	102	599	96	2602	278	5.73	61	47	47	41	53	52	37	36	36	39	25	29	89	69	67	53	57	54	38	38	39	40	26	29		2317	ENSG00000136068.14	FLNB
	Confidence	Annotated Sequence	Modifications	Qvality PEP	Qvality q-value	# Protein Groups	# Proteins	# PSMs	Master Protein Accessions	Positions in Master Proteins	# Missed Cleavages	Charge (by Search Engine): C2 Sequest HT (ATZ CRT KO, Replicate=2)	Charge (by Search Engine): B2 Sequest HT (ATZ CRT KO, Replicate=1)	Theo. MH+ [Da]	Charge (by Search Engine): A2 Sequest HT (ATZ CRT WT, Replicate=1)	Charge (by Search Engine): E2 Sequest HT (ATZ CNX WT, Replicate=1)	Charge (by Search Engine): D2 Sequest HT (ATZ CRT WT, Replicate=2)	Charge (by Search Engine): K2 Sequest HT (ATZ CNX KO, Replicate=3)	Charge (by Search Engine): J2 Sequest HT (ATZ CRT WT, Replicate=3)	Charge (by Search Engine): H2 Sequest HT (ATZ CNX KO, Replicate=2)	Charge (by Search Engine): I2 Sequest HT (ATZ CRT KO, Replicate=3)	Charge (by Search Engine): F2 Sequest HT (ATZ CNX KO, Replicate=1)	Charge (by Search Engine): G2 Sequest HT (ATZ CNX WT, Replicate=2)	Percolator q-Value (by Search Engine): C2 Sequest HT (ATZ CRT KO, Replicate=2)	Percolator q-Value (by Search Engine): B2 Sequest HT (ATZ CRT KO, Replicate=1)	Charge (by Search Engine): L2 Sequest HT (ATZ CNX WT, Replicate=3)	Percolator q-Value (by Search Engine): A2 Sequest HT (ATZ CRT WT, Replicate=1)	Percolator q-Value (by Search Engine): E2 Sequest HT (ATZ CNX WT, Replicate=1)	Percolator q-Value (by Search Engine): D2 Sequest HT (ATZ CRT WT, Replicate=2)	Percolator q-Value (by Search Engine): K2 Sequest HT (ATZ CNX KO, Replicate=3)	Percolator q-Value (by Search Engine): J2 Sequest HT (ATZ CRT WT, Replicate=3)	Percolator q-Value (by Search Engine): H2 Sequest HT (ATZ CNX KO, Replicate=2)	Percolator q-Value (by Search Engine): I2 Sequest HT (ATZ CRT KO, Replicate=3)	Percolator q-Value (by Search Engine): F2 Sequest HT (ATZ CNX KO, Replicate=1)	Percolator q-Value (by Search Engine): G2 Sequest HT (ATZ CNX WT, Replicate=2)	Percolator q-Value (by Search Engine): L2 Sequest HT (ATZ CNX WT, Replicate=3)	Percolator PEP (by Search Engine): A2 Sequest HT (ATZ CRT WT, Replicate=1)	Percolator PEP (by Search Engine): B2 Sequest HT (ATZ CRT KO, Replicate=1)	Percolator PEP (by Search Engine): C2 Sequest HT (ATZ CRT KO, Replicate=2)	Percolator PEP (by Search Engine): D2 Sequest HT (ATZ CRT WT, Replicate=2)	Percolator PEP (by Search Engine): E2 Sequest HT (ATZ CNX WT, Replicate=1)	Percolator PEP (by Search Engine): F2 Sequest HT (ATZ CNX KO, Replicate=1)	Percolator PEP (by Search Engine): G2 Sequest HT (ATZ CNX WT, Replicate=2)	Percolator PEP (by Search Engine): H2 Sequest HT (ATZ CNX KO, Replicate=2)	Percolator PEP (by Search Engine): I2 Sequest HT (ATZ CRT KO, Replicate=3)	Percolator PEP (by Search Engine): J2 Sequest HT (ATZ CRT WT, Replicate=3)	Percolator PEP (by Search Engine): K2 Sequest HT (ATZ CNX KO, Replicate=3)	Percolator PEP (by Search Engine): L2 Sequest HT (ATZ CNX WT, Replicate=3)	XCorr (by Search Engine): A2 Sequest HT (ATZ CRT WT, Replicate=1)
	High	[R].MVLVDLPGVINTVTSGMAPDTK.[E]		0.000256068	3.64943e-05	1	1	1	O60313	O60313 [394-415]	0			2258.18		2												7.91e-05													8.526e-05
	High	[K].IDQLQEELLHTQLK.[Y]		2.19251e-05	3.64943e-05	1	1	7	O60313	O60313 [215-228]	0	3		1707.93		3	3	3	3	3		3		5.464e-05				7.91e-05	5.607e-05	0.0001634	0.0001227	0.0002044		9.804e-05					2.598e-05	4.824e-05	6.963e-06	2.361e-05		0.000439		0.001848	0.001442
	High	[R].SIVTDLVSQMDPHGR.[R]		2.81192e-05	3.64943e-05	1	1	2	O60313	O60313 [446-460]	0			1654.82	3		3										6.965e-05		5.607e-05								0.003295			2.062e-05									1.72
	High	[K].EVLEDFAEDGEK.[K]		0.000290798	3.64943e-05	1	1	3	O60313	O60313 [912-923]	0	2		1380.62				2				2		5.464e-05						9.957e-05				0.0001469					0.0003693			0.0003308					0.0001176
	High	[R].ESVEQQADSFK.[A]		0.0014025	0.000272146	1	1	2	O60313	O60313 [558-568]	0			1267.58		2						2						7.91e-05						0.0001469							0.00123	0.000448
	High	[K].AKNEILDEVISLSQVTPK.[H]		0.00167534	0.000331991	1	1	2	O60313	O60313 [597-614]	1			1984.1								3				3								0.0001469		0.0001989						0.000699						0.0005979
	High	[K].EGCTVSPETISLNVK.[G]	1xCarbamidomethyl [C3]	0.00570917	0.00062503	1	1	2	O60313	O60313 [373-387]	0	2		1633.81		2	2							0.002545				0.0245	0.0004874										0.06081	0.00482	0.4958
	High	[K].LDAFIEALHQEK.[-]		0.0126884	0.00141101	1	1	2	O60313	O60313 [949-960]	0			1413.74		3				3								0.0005584				0.0005273									0.00576			0.004492
	High	[R].VVVVGDQSAGK.[T]		0.0261059	0.00264086	1	1	2	O60313	O60313 [291-301]	0			1058.58				2				2								0.0009409				0.00121								0.009972					0.01444
	High	[R].QQLTNTEVR.[R]		0.0922023	0.00692644	1	1	1	O60313	O60313 [896-904]	0			1088.57			2												0.003168											0.0827
High	Q06830	Peroxiredoxin-1 OS=Homo sapiens OX=9606 GN=PRDX1 PE=1 SV=1	0	287.812	80	24	564	20	199	22.1	8.13	16	19	18	19	24	21	18	17	15	16	15	17	89	97	52	61	52	47	27	23	29	29	25	33		5052	ENSG00000117450.13	PRDX1
	Confidence	Annotated Sequence	Modifications	Qvality PEP	Qvality q-value	# Protein Groups	# Proteins	# PSMs	Master Protein Accessions	Positions in Master Proteins	# Missed Cleavages	Charge (by Search Engine): C2 Sequest HT (ATZ CRT KO, Replicate=2)	Charge (by Search Engine): B2 Sequest HT (ATZ CRT KO, Replicate=1)	Theo. MH+ [Da]	Charge (by Search Engine): A2 Sequest HT (ATZ CRT WT, Replicate=1)	Charge (by Search Engine): E2 Sequest HT (ATZ CNX WT, Replicate=1)	Charge (by Search Engine): D2 Sequest HT (ATZ CRT WT, Replicate=2)	Charge (by Search Engine): K2 Sequest HT (ATZ CNX KO, Replicate=3)	Charge (by Search Engine): J2 Sequest HT (ATZ CRT WT, Replicate=3)	Charge (by Search Engine): H2 Sequest HT (ATZ CNX KO, Replicate=2)	Charge (by Search Engine): I2 Sequest HT (ATZ CRT KO, Replicate=3)	Charge (by Search Engine): F2 Sequest HT (ATZ CNX KO, Replicate=1)	Charge (by Search Engine): G2 Sequest HT (ATZ CNX WT, Replicate=2)	Percolator q-Value (by Search Engine): C2 Sequest HT (ATZ CRT KO, Replicate=2)	Percolator q-Value (by Search Engine): B2 Sequest HT (ATZ CRT KO, Replicate=1)	Charge (by Search Engine): L2 Sequest HT (ATZ CNX WT, Replicate=3)	Percolator q-Value (by Search Engine): A2 Sequest HT (ATZ CRT WT, Replicate=1)	Percolator q-Value (by Search Engine): E2 Sequest HT (ATZ CNX WT, Replicate=1)	Percolator q-Value (by Search Engine): D2 Sequest HT (ATZ CRT WT, Replicate=2)	Percolator q-Value (by Search Engine): K2 Sequest HT (ATZ CNX KO, Replicate=3)	Percolator q-Value (by Search Engine): J2 Sequest HT (ATZ CRT WT, Replicate=3)	Percolator q-Value (by Search Engine): H2 Sequest HT (ATZ CNX KO, Replicate=2)	Percolator q-Value (by Search Engine): I2 Sequest HT (ATZ CRT KO, Replicate=3)	Percolator q-Value (by Search Engine): F2 Sequest HT (ATZ CNX KO, Replicate=1)	Percolator q-Value (by Search Engine): G2 Sequest HT (ATZ CNX WT, Replicate=2)	Percolator q-Value (by Search Engine): L2 Sequest HT (ATZ CNX WT, Replicate=3)	Percolator PEP (by Search Engine): A2 Sequest HT (ATZ CRT WT, Replicate=1)	Percolator PEP (by Search Engine): B2 Sequest HT (ATZ CRT KO, Replicate=1)	Percolator PEP (by Search Engine): C2 Sequest HT (ATZ CRT KO, Replicate=2)	Percolator PEP (by Search Engine): D2 Sequest HT (ATZ CRT WT, Replicate=2)	Percolator PEP (by Search Engine): E2 Sequest HT (ATZ CNX WT, Replicate=1)	Percolator PEP (by Search Engine): F2 Sequest HT (ATZ CNX KO, Replicate=1)	Percolator PEP (by Search Engine): G2 Sequest HT (ATZ CNX WT, Replicate=2)	Percolator PEP (by Search Engine): H2 Sequest HT (ATZ CNX KO, Replicate=2)	Percolator PEP (by Search Engine): I2 Sequest HT (ATZ CRT KO, Replicate=3)	Percolator PEP (by Search Engine): J2 Sequest HT (ATZ CRT WT, Replicate=3)	Percolator PEP (by Search Engine): K2 Sequest HT (ATZ CNX KO, Replicate=3)	Percolator PEP (by Search Engine): L2 Sequest HT (ATZ CNX WT, Replicate=3)	XCorr (by Search Engine): A2 Sequest HT (ATZ CRT WT, Replicate=1)
	High	[-].MAEAALLLLPEAAAER.[D]	1xMet-loss+Acetyl [N-Term]	2.96136e-07	3.64943e-05	1	1	12	Q96JB2	Q96JB2 [1-16]	0	2	2	1579.87	2	2	2	2	2	2	2	2	2	5.464e-05	8.256e-05	2	6.965e-05	7.91e-05	5.607e-05	9.957e-05	0.0001227	0.0001271	0.0001199	9.804e-05	0.0002494	0.0001152	7.764e-07	2.224e-05	1.623e-05	1.678e-06	9.682e-08	5.104e-06	4.158e-06	5.145e-07	4.729e-05	4.125e-05	1.67e-06	6.683e-08	3.35
	High	[K].LFVEQLEEFMTK.[V]		1.46762e-05	3.64943e-05	1	1	6	Q96JB2	Q96JB2 [707-718]	0			1513.76			2	2	2	2	2		2			2			5.607e-05	9.957e-05	0.0001227	0.00137	0.0001199		0.04964	0.0001989				0.000139			0.6918	0.01248	3.494e-05	0.0001571	4.934e-06	0.0005392
	High	[K].LSYFNELETINTK.[L]		0.00237316	0.000435537	1	1	1	Q96JB2	Q96JB2 [197-209]	0			1571.8					2												0.0001227															0.0007527
	High	[K].DTEFILFKPVR.[N]		0.0271986	0.00269104	1	1	1	Q96JB2	Q96JB2 [776-786]	0			1364.76						3												0.001051												0.01008
	High	[K].NEVLEDHVQNNAEQLGAFAAGVKQMLEDVQER.[L]	2xDeamidated [Q9; N11]	0.0347789	0.00348983	1	1	1	Q96JB2	Q96JB2 [432-463]	1		3	3583.7											0.0009607													0.01423
	High	[K].ILNPMTVPR.[F]	1xDeamidated [N3]	0.0406417	0.00389992	1	1	1	Q96JB2	Q96JB2 [649-657]	0			1041.58	2												0.001098										0.02159												1.17
	High	[K].LQTQMDQDEGTK.[Y]		0.091416	0.00688038	1	1	1	Q96JB2	Q96JB2 [115-126]	0			1393.63						2												0.002478												0.03527
	High	[K].SACEQFIQQQTK.[L]	1xCarbamidomethyl [C3]	0.126857	0.00856833	1	1	1	Q96JB2	Q96JB2 [695-706]	0	2		1467.69			2							0.003931					0.07158										0.1133	1
High	P17987	T-complex protein 1 subunit alpha OS=Homo sapiens OX=9606 GN=TCP1 PE=1 SV=1	0	457.468	79	35	553	35	556	60.3	6.11	31	31	27	28	23	24	22	23	21	23	21	24	88	92	70	63	28	32	31	28	26	30	30	35	Acetyl [N-Term]	6950	ENSG00000120438.11	TCP1
	Confidence	Annotated Sequence	Modifications	Qvality PEP	Qvality q-value	# Protein Groups	# Proteins	# PSMs	Master Protein Accessions	Positions in Master Proteins	# Missed Cleavages	Charge (by Search Engine): C2 Sequest HT (ATZ CRT KO, Replicate=2)	Charge (by Search Engine): B2 Sequest HT (ATZ CRT KO, Replicate=1)	Theo. MH+ [Da]	Charge (by Search Engine): A2 Sequest HT (ATZ CRT WT, Replicate=1)	Charge (by Search Engine): E2 Sequest HT (ATZ CNX WT, Replicate=1)	Charge (by Search Engine): D2 Sequest HT (ATZ CRT WT, Replicate=2)	Charge (by Search Engine): K2 Sequest HT (ATZ CNX KO, Replicate=3)	Charge (by Search Engine): J2 Sequest HT (ATZ CRT WT, Replicate=3)	Charge (by Search Engine): H2 Sequest HT (ATZ CNX KO, Replicate=2)	Charge (by Search Engine): I2 Sequest HT (ATZ CRT KO, Replicate=3)	Charge (by Search Engine): F2 Sequest HT (ATZ CNX KO, Replicate=1)	Charge (by Search Engine): G2 Sequest HT (ATZ CNX WT, Replicate=2)	Percolator q-Value (by Search Engine): C2 Sequest HT (ATZ CRT KO, Replicate=2)	Percolator q-Value (by Search Engine): B2 Sequest HT (ATZ CRT KO, Replicate=1)	Charge (by Search Engine): L2 Sequest HT (ATZ CNX WT, Replicate=3)	Percolator q-Value (by Search Engine): A2 Sequest HT (ATZ CRT WT, Replicate=1)	Percolator q-Value (by Search Engine): E2 Sequest HT (ATZ CNX WT, Replicate=1)	Percolator q-Value (by Search Engine): D2 Sequest HT (ATZ CRT WT, Replicate=2)	Percolator q-Value (by Search Engine): K2 Sequest HT (ATZ CNX KO, Replicate=3)	Percolator q-Value (by Search Engine): J2 Sequest HT (ATZ CRT WT, Replicate=3)	Percolator q-Value (by Search Engine): H2 Sequest HT (ATZ CNX KO, Replicate=2)	Percolator q-Value (by Search Engine): I2 Sequest HT (ATZ CRT KO, Replicate=3)	Percolator q-Value (by Search Engine): F2 Sequest HT (ATZ CNX KO, Replicate=1)	Percolator q-Value (by Search Engine): G2 Sequest HT (ATZ CNX WT, Replicate=2)	Percolator q-Value (by Search Engine): L2 Sequest HT (ATZ CNX WT, Replicate=3)	Percolator PEP (by Search Engine): A2 Sequest HT (ATZ CRT WT, Replicate=1)	Percolator PEP (by Search Engine): B2 Sequest HT (ATZ CRT KO, Replicate=1)	Percolator PEP (by Search Engine): C2 Sequest HT (ATZ CRT KO, Replicate=2)	Percolator PEP (by Search Engine): D2 Sequest HT (ATZ CRT WT, Replicate=2)	Percolator PEP (by Search Engine): E2 Sequest HT (ATZ CNX WT, Replicate=1)	Percolator PEP (by Search Engine): F2 Sequest HT (ATZ CNX KO, Replicate=1)	Percolator PEP (by Search Engine): G2 Sequest HT (ATZ CNX WT, Replicate=2)	Percolator PEP (by Search Engine): H2 Sequest HT (ATZ CNX KO, Replicate=2)	Percolator PEP (by Search Engine): I2 Sequest HT (ATZ CRT KO, Replicate=3)	Percolator PEP (by Search Engine): J2 Sequest HT (ATZ CRT WT, Replicate=3)	Percolator PEP (by Search Engine): K2 Sequest HT (ATZ CNX KO, Replicate=3)	Percolator PEP (by Search Engine): L2 Sequest HT (ATZ CNX WT, Replicate=3)	XCorr (by Search Engine): A2 Sequest HT (ATZ CRT WT, Replicate=1)
	High	[R].NSELFDPFDLFDVR.[D]		4.19991e-05	3.64943e-05	1	1	10	P52735	P52735 [90-103]	0		2	1713.81	2		2	2	2	2	2	2	2		0.0005567		6.965e-05		0.0001052	9.957e-05	0.0001227	0.0001271	0.0001199	9.804e-05	0.000476		0.0001977	0.006677		0.0006365		4.648e-05	0.002629	8.663e-06	0.0003859	0.001777	1.515e-05		1.95
	High	[K].FTSPADLDASGAGPGPK.[M]		2.90365e-05	3.64943e-05	1	1	6	P52735	P52735 [574-590]	0	2	3	1587.76	2		2	2	2		2		2	0.3277	0.1107		6.965e-05		5.607e-05	9.957e-05	0.0001227		0.0001199		0.000313		1.031e-05	0.9862	1	9.082e-05			0.0005378		9.653e-06	4.638e-05	2.759e-05		2.31
	High	[K].GIRPFPSEETTENDDDVYR.[S]	1xDeamidated [N13]	3.12113e-05	3.64943e-05	1	1	1	P52735	P52735 [125-143]	0			2240.99					3												0.0001227															7.734e-06
	High	[K].GIRPFPSEETTENDDDVYR.[S]		2.34603e-07	3.64943e-05	1	1	3	P52735	P52735 [125-143]	0			2240.01						3	3		3									0.0001271	0.0001199		0.0002494								2.331e-05	3.197e-08	1.203e-05
	High	[R].VVWPSAVVFDLAQALR.[D]		0.00061546	0.000124878	1	1	1	P52735	P52735 [23-38]	0			1770.99						3												0.0001271												0.00016
	High	[K].VFLDFKER.[L]		0.131321	0.00882816	1	1	3	P52735	P52735 [272-279]	1			1053.57				2	2	2	2									0.01146	0.004279	0.008291	0.003516											0.1448	0.04387	0.05386	0.2569
High	P60842	Eukaryotic initiation factor 4A-I OS=Homo sapiens OX=9606 GN=EIF4A1 PE=1 SV=1	0	354.904	89	34	542	18	406	46.1	5.48	26	23	21	20	20	19	21	19	18	21	18	17	88	81	62	54	26	23	39	33	35	37	34	30	Met-loss+Acetyl [N-Term]	1973	ENSG00000161960.14	EIF4A1
	Confidence	Annotated Sequence	Modifications	Qvality PEP	Qvality q-value	# Protein Groups	# Proteins	# PSMs	Master Protein Accessions	Positions in Master Proteins	# Missed Cleavages	Charge (by Search Engine): C2 Sequest HT (ATZ CRT KO, Replicate=2)	Charge (by Search Engine): B2 Sequest HT (ATZ CRT KO, Replicate=1)	Theo. MH+ [Da]	Charge (by Search Engine): A2 Sequest HT (ATZ CRT WT, Replicate=1)	Charge (by Search Engine): E2 Sequest HT (ATZ CNX WT, Replicate=1)	Charge (by Search Engine): D2 Sequest HT (ATZ CRT WT, Replicate=2)	Charge (by Search Engine): K2 Sequest HT (ATZ CNX KO, Replicate=3)	Charge (by Search Engine): J2 Sequest HT (ATZ CRT WT, Replicate=3)	Charge (by Search Engine): H2 Sequest HT (ATZ CNX KO, Replicate=2)	Charge (by Search Engine): I2 Sequest HT (ATZ CRT KO, Replicate=3)	Charge (by Search Engine): F2 Sequest HT (ATZ CNX KO, Replicate=1)	Charge (by Search Engine): G2 Sequest HT (ATZ CNX WT, Replicate=2)	Percolator q-Value (by Search Engine): C2 Sequest HT (ATZ CRT KO, Replicate=2)	Percolator q-Value (by Search Engine): B2 Sequest HT (ATZ CRT KO, Replicate=1)	Charge (by Search Engine): L2 Sequest HT (ATZ CNX WT, Replicate=3)	Percolator q-Value (by Search Engine): A2 Sequest HT (ATZ CRT WT, Replicate=1)	Percolator q-Value (by Search Engine): E2 Sequest HT (ATZ CNX WT, Replicate=1)	Percolator q-Value (by Search Engine): D2 Sequest HT (ATZ CRT WT, Replicate=2)	Percolator q-Value (by Search Engine): K2 Sequest HT (ATZ CNX KO, Replicate=3)	Percolator q-Value (by Search Engine): J2 Sequest HT (ATZ CRT WT, Replicate=3)	Percolator q-Value (by Search Engine): H2 Sequest HT (ATZ CNX KO, Replicate=2)	Percolator q-Value (by Search Engine): I2 Sequest HT (ATZ CRT KO, Replicate=3)	Percolator q-Value (by Search Engine): F2 Sequest HT (ATZ CNX KO, Replicate=1)	Percolator q-Value (by Search Engine): G2 Sequest HT (ATZ CNX WT, Replicate=2)	Percolator q-Value (by Search Engine): L2 Sequest HT (ATZ CNX WT, Replicate=3)	Percolator PEP (by Search Engine): A2 Sequest HT (ATZ CRT WT, Replicate=1)	Percolator PEP (by Search Engine): B2 Sequest HT (ATZ CRT KO, Replicate=1)	Percolator PEP (by Search Engine): C2 Sequest HT (ATZ CRT KO, Replicate=2)	Percolator PEP (by Search Engine): D2 Sequest HT (ATZ CRT WT, Replicate=2)	Percolator PEP (by Search Engine): E2 Sequest HT (ATZ CNX WT, Replicate=1)	Percolator PEP (by Search Engine): F2 Sequest HT (ATZ CNX KO, Replicate=1)	Percolator PEP (by Search Engine): G2 Sequest HT (ATZ CNX WT, Replicate=2)	Percolator PEP (by Search Engine): H2 Sequest HT (ATZ CNX KO, Replicate=2)	Percolator PEP (by Search Engine): I2 Sequest HT (ATZ CRT KO, Replicate=3)	Percolator PEP (by Search Engine): J2 Sequest HT (ATZ CRT WT, Replicate=3)	Percolator PEP (by Search Engine): K2 Sequest HT (ATZ CNX KO, Replicate=3)	Percolator PEP (by Search Engine): L2 Sequest HT (ATZ CNX WT, Replicate=3)	XCorr (by Search Engine): A2 Sequest HT (ATZ CRT WT, Replicate=1)
	High	[K].QQSEEDLLLQDFSR.[N]		1.28772e-06	3.64943e-05	1	1	15	Q9UNL2	Q9UNL2 [9-22]	0	2		1707.82	2	2	2	2	2	2	2	2	2	5.464e-05		2	6.965e-05	7.91e-05	5.607e-05	9.957e-05	0.0001227	0.0001271	0.0001199	9.804e-05	0.008893	0.0001152	3.289e-05		1.572e-06	9.835e-07	1.549e-05	9.486e-06	0.1145	3.564e-07	0.0002083	6.462e-05	6.826e-05	1.474e-06	2.8
	High	[K].QQSEEDLLLQDFSR.[N]	1xDeamidated [Q2]	0.00152695	0.000305051	1	1	1	Q9UNL2	Q9UNL2 [9-22]	0		2	1708.8											8.256e-05													0.0005103
	High	[R].KLSEADNR.[K]		0.00518989	0.00062503	1	1	5	Q9UNL2	Q9UNL2 [103-110]	1			932.48					2	2	2	2	2								0.0005059	0.001647	0.001964	0.001109	0.0003856							0.008303	0.001563	0.01818	0.02344	0.00494
	High	[K].LSEADNR.[K]		0.0120825	0.00130219	1	1	2	Q9UNL2	Q9UNL2 [104-110]	0		2	804.385											0.002432	2										0.0006211		0.03722										0.004735
	High	[K].LSEADNRK.[M]		0.0261059	0.00264086	1	1	1	Q9UNL2	Q9UNL2 [104-111]	1			932.48												2										0.001347												0.01024
	Confidence	Annotated Sequence	Modifications	Qvality PEP	Qvality q-value	# Protein Groups	# Proteins	# PSMs	Master Protein Accessions	Positions in Master Proteins	# Missed Cleavages	Charge (by Search Engine): C2 Sequest HT (ATZ CRT KO, Replicate=2)	Charge (by Search Engine): B2 Sequest HT (ATZ CRT KO, Replicate=1)	Theo. MH+ [Da]	Charge (by Search Engine): A2 Sequest HT (ATZ CRT WT, Replicate=1)	Charge (by Search Engine): E2 Sequest HT (ATZ CNX WT, Replicate=1)	Charge (by Search Engine): D2 Sequest HT (ATZ CRT WT, Replicate=2)	Charge (by Search Engine): K2 Sequest HT (ATZ CNX KO, Replicate=3)	Charge (by Search Engine): J2 Sequest HT (ATZ CRT WT, Replicate=3)	Charge (by Search Engine): H2 Sequest HT (ATZ CNX KO, Replicate=2)	Charge (by Search Engine): I2 Sequest HT (ATZ CRT KO, Replicate=3)	Charge (by Search Engine): F2 Sequest HT (ATZ CNX KO, Replicate=1)	Charge (by Search Engine): G2 Sequest HT (ATZ CNX WT, Replicate=2)	Percolator q-Value (by Search Engine): C2 Sequest HT (ATZ CRT KO, Replicate=2)	Percolator q-Value (by Search Engine): B2 Sequest HT (ATZ CRT KO, Replicate=1)	Charge (by Search Engine): L2 Sequest HT (ATZ CNX WT, Replicate=3)	Percolator q-Value (by Search Engine): A2 Sequest HT (ATZ CRT WT, Replicate=1)	Percolator q-Value (by Search Engine): E2 Sequest HT (ATZ CNX WT, Replicate=1)	Percolator q-Value (by Search Engine): D2 Sequest HT (ATZ CRT WT, Replicate=2)	Percolator q-Value (by Search Engine): K2 Sequest HT (ATZ CNX KO, Replicate=3)	Percolator q-Value (by Search Engine): J2 Sequest HT (ATZ CRT WT, Replicate=3)	Percolator q-Value (by Search Engine): H2 Sequest HT (ATZ CNX KO, Replicate=2)	Percolator q-Value (by Search Engine): I2 Sequest HT (ATZ CRT KO, Replicate=3)	Percolator q-Value (by Search Engine): F2 Sequest HT (ATZ CNX KO, Replicate=1)	Percolator q-Value (by Search Engine): G2 Sequest HT (ATZ CNX WT, Replicate=2)	Percolator q-Value (by Search Engine): L2 Sequest HT (ATZ CNX WT, Replicate=3)	Percolator PEP (by Search Engine): A2 Sequest HT (ATZ CRT WT, Replicate=1)	Percolator PEP (by Search Engine): B2 Sequest HT (ATZ CRT KO, Replicate=1)	Percolator PEP (by Search Engine): C2 Sequest HT (ATZ CRT KO, Replicate=2)	Percolator PEP (by Search Engine): D2 Sequest HT (ATZ CRT WT, Replicate=2)	Percolator PEP (by Search Engine): E2 Sequest HT (ATZ CNX WT, Replicate=1)	Percolator PEP (by Search Engine): F2 Sequest HT (ATZ CNX KO, Replicate=1)	Percolator PEP (by Search Engine): G2 Sequest HT (ATZ CNX WT, Replicate=2)	Percolator PEP (by Search Engine): H2 Sequest HT (ATZ CNX KO, Replicate=2)	Percolator PEP (by Search Engine): I2 Sequest HT (ATZ CRT KO, Replicate=3)	Percolator PEP (by Search Engine): J2 Sequest HT (ATZ CRT WT, Replicate=3)	Percolator PEP (by Search Engine): K2 Sequest HT (ATZ CNX KO, Replicate=3)	Percolator PEP (by Search Engine): L2 Sequest HT (ATZ CNX WT, Replicate=3)	XCorr (by Search Engine): A2 Sequest HT (ATZ CRT WT, Replicate=1)
	High	[K].KGPGLAVQSGDK.[T]		7.33928e-07	3.64943e-05	1	1	3	Q96PK6	Q96PK6 [153-164]	1			1156.63		2	2					2						7.91e-05	5.607e-05					9.804e-05						4.789e-07	1.293e-05	1.046e-05
	High	[K].IFVGNVSAACTSQELR.[S]	1xCarbamidomethyl [C10]	2.00886e-08	3.64943e-05	1	1	2	Q96PK6	Q96PK6 [81-96]	0			1751.87		2						2						7.91e-05						9.804e-05							8.828e-05	3.134e-09
	High	[K].IFVGNVDGADTTPEELAALFAPYGTVMSCAVMK.[Q]	1xCarbamidomethyl [C29]; 1xOxidation [M32]	3.07144e-05	3.64943e-05	1	1	2	Q96PK6	Q96PK6 [3-35]	0			3490.66		3						3						7.91e-05						9.804e-05							0.0003091	7.495e-06
	High	[K].IFVGNVDGADTTPEELAALFAPYGTVMSCAVMK.[Q]	1xCarbamidomethyl [C29]; 1xDeamidated [N5]	3.93884e-05	3.64943e-05	1	1	2	Q96PK6	Q96PK6 [3-35]	0	3		3475.65		3								5.464e-05				0.001389											4.626e-05		0.0128
	High	[K].IFVGNVDGADTTPEELAALFAPYGTVMSCAVMK.[Q]	1xCarbamidomethyl [C29]	7.45813e-07	3.64943e-05	1	1	3	Q96PK6	Q96PK6 [3-35]	0			3474.66		3	3					3						7.91e-05	5.607e-05					9.804e-05						6.816e-06	1.798e-07	1.097e-06
	High	[R].TQSSASLAASYAAQQHPQAAASYR.[G]		2.16497e-07	3.64943e-05	1	1	1	Q96PK6	Q96PK6 [518-541]	0			2465.18		3												7.91e-05													4.874e-08
	High	[R].YSGSYNDYLR.[A]		8.1701e-05	3.64943e-05	1	1	2	Q96PK6	Q96PK6 [648-657]	0	2		1237.55			2							5.464e-05					5.607e-05										0.001395	6.16e-05
	High	[R].LSESQLSFR.[R]		0.000719597	0.000161824	1	1	2	Q96PK6	Q96PK6 [617-625]	0			1066.55		2						2						7.91e-05						0.0001469							0.0002581	0.0007247
	High	[R].TQPMTAQAASYR.[A]		0.00162434	0.000305051	1	1	2	Q96PK6	Q96PK6 [263-274]	0	2		1324.63			2							5.464e-05					0.0003714										0.001932	0.002794
	High	[R].AIEALHGHELRPGR.[A]		0.00372746	0.000573847	1	1	1	Q96PK6	Q96PK6 [51-64]	0			1555.85		3												7.91e-05													0.001539
	High	[R].AQPSASLGVGYR.[T]		0.00416029	0.000573847	1	1	1	Q96PK6	Q96PK6 [251-262]	0			1205.63								2												0.0002108								0.001473
	High	[R].AQPSVSLGAPYR.[G]		0.00393771	0.000573847	1	1	2	Q96PK6	Q96PK6 [275-286]	0			1245.66		2						2						7.91e-05						0.001155							0.001638	0.009704
	High	[R].RLPDAHSDYAR.[Y]		0.121488	0.00828744	1	1	1	Q96PK6	Q96PK6 [637-647]	1			1300.64		2						2						0.06032						0.003211							0.8786	0.0465
High	P23528	Cofilin-1 OS=Homo sapiens OX=9606 GN=CFL1 PE=1 SV=3	0	247.612	90	24	413	19	166	18.5	8.09	21	21	16	18	18	17	14	12	14	10	9	13	86	88	36	43	41	31	17	14	18	12	11	16	Met-loss+Acetyl [N-Term]	1072	ENSG00000172757.12	CFL1
	Confidence	Annotated Sequence	Modifications	Qvality PEP	Qvality q-value	# Protein Groups	# Proteins	# PSMs	Master Protein Accessions	Positions in Master Proteins	# Missed Cleavages	Charge (by Search Engine): C2 Sequest HT (ATZ CRT KO, Replicate=2)	Charge (by Search Engine): B2 Sequest HT (ATZ CRT KO, Replicate=1)	Theo. MH+ [Da]	Charge (by Search Engine): A2 Sequest HT (ATZ CRT WT, Replicate=1)	Charge (by Search Engine): E2 Sequest HT (ATZ CNX WT, Replicate=1)	Charge (by Search Engine): D2 Sequest HT (ATZ CRT WT, Replicate=2)	Charge (by Search Engine): K2 Sequest HT (ATZ CNX KO, Replicate=3)	Charge (by Search Engine): J2 Sequest HT (ATZ CRT WT, Replicate=3)	Charge (by Search Engine): H2 Sequest HT (ATZ CNX KO, Replicate=2)	Charge (by Search Engine): I2 Sequest HT (ATZ CRT KO, Replicate=3)	Charge (by Search Engine): F2 Sequest HT (ATZ CNX KO, Replicate=1)	Charge (by Search Engine): G2 Sequest HT (ATZ CNX WT, Replicate=2)	Percolator q-Value (by Search Engine): C2 Sequest HT (ATZ CRT KO, Replicate=2)	Percolator q-Value (by Search Engine): B2 Sequest HT (ATZ CRT KO, Replicate=1)	Charge (by Search Engine): L2 Sequest HT (ATZ CNX WT, Replicate=3)	Percolator q-Value (by Search Engine): A2 Sequest HT (ATZ CRT WT, Replicate=1)	Percolator q-Value (by Search Engine): E2 Sequest HT (ATZ CNX WT, Replicate=1)	Percolator q-Value (by Search Engine): D2 Sequest HT (ATZ CRT WT, Replicate=2)	Percolator q-Value (by Search Engine): K2 Sequest HT (ATZ CNX KO, Replicate=3)	Percolator q-Value (by Search Engine): J2 Sequest HT (ATZ CRT WT, Replicate=3)	Percolator q-Value (by Search Engine): H2 Sequest HT (ATZ CNX KO, Replicate=2)	Percolator q-Value (by Search Engine): I2 Sequest HT (ATZ CRT KO, Replicate=3)	Percolator q-Value (by Search Engine): F2 Sequest HT (ATZ CNX KO, Replicate=1)	Percolator q-Value (by Search Engine): G2 Sequest HT (ATZ CNX WT, Replicate=2)	Percolator q-Value (by Search Engine): L2 Sequest HT (ATZ CNX WT, Replicate=3)	Percolator PEP (by Search Engine): A2 Sequest HT (ATZ CRT WT, Replicate=1)	Percolator PEP (by Search Engine): B2 Sequest HT (ATZ CRT KO, Replicate=1)	Percolator PEP (by Search Engine): C2 Sequest HT (ATZ CRT KO, Replicate=2)	Percolator PEP (by Search Engine): D2 Sequest HT (ATZ CRT WT, Replicate=2)	Percolator PEP (by Search Engine): E2 Sequest HT (ATZ CNX WT, Replicate=1)	Percolator PEP (by Search Engine): F2 Sequest HT (ATZ CNX KO, Replicate=1)	Percolator PEP (by Search Engine): G2 Sequest HT (ATZ CNX WT, Replicate=2)	Percolator PEP (by Search Engine): H2 Sequest HT (ATZ CNX KO, Replicate=2)	Percolator PEP (by Search Engine): I2 Sequest HT (ATZ CRT KO, Replicate=3)	Percolator PEP (by Search Engine): J2 Sequest HT (ATZ CRT WT, Replicate=3)	Percolator PEP (by Search Engine): K2 Sequest HT (ATZ CNX KO, Replicate=3)	Percolator PEP (by Search Engine): L2 Sequest HT (ATZ CNX WT, Replicate=3)	XCorr (by Search Engine): A2 Sequest HT (ATZ CRT WT, Replicate=1)
	High	[K].GQIAGGINTGSAK.[I]		4.33686e-05	3.64943e-05	1	1	6	Q9Y2H6	Q9Y2H6 [224-236]	0			1173.62	2	2		2				2	2			2	0.002502	7.91e-05		9.957e-05				9.804e-05	0.000313	0.0001152	0.03721				0.0006791	6.088e-05	0.0003717				1.555e-05	0.0002213	1.05
	High	[K].YDGEDLAYTVK.[N]		0.00120152	0.000272146	1	1	1	Q9Y2H6	Q9Y2H6 [518-528]	0			1273.59			2												0.0002023											0.0009905
	High	[K].TLSTDSIQYHLQMEDK.[N]		0.00194044	0.000331991	1	1	1	Q9Y2H6	Q9Y2H6 [978-993]	0			1908.9			3												0.000242											0.001619
	High	[K].SNPSEVVEFTTCPDKPGIPVKPSVK.[G]	1xCarbamidomethyl [C12]	0.00185246	0.000331991	1	1	2	Q9Y2H6	Q9Y2H6 [549-573]	0			2712.39		3						3						0.001389						0.0001469							0.01224	0.0006057
	High	[K].SNPSEVVEFTTCPDKPGIPVKPSVK.[G]	1xCarbamidomethyl [C12]; 1xDeamidated [N2]	0.00178221	0.000331991	1	1	2	Q9Y2H6	Q9Y2H6 [549-573]	0			2713.38				3					4							9.957e-05					0.003347								0.04229				0.0008475
	High	[R].IQALNSLGAGPFSHMIK.[L]		0.00328932	0.000558206	1	1	1	Q9Y2H6	Q9Y2H6 [928-944]	0			1783.95				3												0.0001634																	0.001655
	High	[K].VQAEYNSIK.[G]		0.013545	0.00143762	1	1	4	Q9Y2H6	Q9Y2H6 [347-355]	0			1051.54					2	2	2		2								0.002045	0.0005273	0.004499		0.00102								0.01104	0.004805	0.05842	0.02536
	High	[R].WGPPLVDGGSPISCYSVEMSPIEKDEPR.[E]	1xCarbamidomethyl [C14]	0.0174606	0.00174976	1	1	1	Q9Y2H6	Q9Y2H6 [683-710]	1			3102.45						3												0.0005859												0.006339
	High	[R].FVSLYR.[G]		0.0423458	0.00397116	1	1	3	Q9Y2H6	Q9Y2H6 [997-1002]	0	2		784.435			2							0.001721					0.003501										0.04493	0.09468
	High	[K].MGFGPFSEK.[C]		0.0922023	0.00692644	1	1	2	Q9Y2H6	Q9Y2H6 [741-749]	0			999.46			2			2									0.0067			0.002478								0.2371				0.0355
	High	[K].GTPSEAEIFTTLSCEPDIPNPPR.[I]	1xCarbamidomethyl [C14]	0.117356	0.00800499	1	1	1	Q9Y2H6	Q9Y2H6 [356-378]	0			2528.2								3												0.00312								0.04478
High	P68133	Actin, alpha skeletal muscle OS=Homo sapiens OX=9606 GN=ACTA1 PE=1 SV=1	0	179.749	40	19	517	3	377	42	5.39	12	13	11	12	15	14	11	10	10	10	9	10	84	85	39	47	71	55	32	24	21	20	16	23		58	ENSG00000143632.14	ACTA1
	Confidence	Annotated Sequence	Modifications	Qvality PEP	Qvality q-value	# Protein Groups	# Proteins	# PSMs	Master Protein Accessions	Positions in Master Proteins	# Missed Cleavages	Charge (by Search Engine): C2 Sequest HT (ATZ CRT KO, Replicate=2)	Charge (by Search Engine): B2 Sequest HT (ATZ CRT KO, Replicate=1)	Theo. MH+ [Da]	Charge (by Search Engine): A2 Sequest HT (ATZ CRT WT, Replicate=1)	Charge (by Search Engine): E2 Sequest HT (ATZ CNX WT, Replicate=1)	Charge (by Search Engine): D2 Sequest HT (ATZ CRT WT, Replicate=2)	Charge (by Search Engine): K2 Sequest HT (ATZ CNX KO, Replicate=3)	Charge (by Search Engine): J2 Sequest HT (ATZ CRT WT, Replicate=3)	Charge (by Search Engine): H2 Sequest HT (ATZ CNX KO, Replicate=2)	Charge (by Search Engine): I2 Sequest HT (ATZ CRT KO, Replicate=3)	Charge (by Search Engine): F2 Sequest HT (ATZ CNX KO, Replicate=1)	Charge (by Search Engine): G2 Sequest HT (ATZ CNX WT, Replicate=2)	Percolator q-Value (by Search Engine): C2 Sequest HT (ATZ CRT KO, Replicate=2)	Percolator q-Value (by Search Engine): B2 Sequest HT (ATZ CRT KO, Replicate=1)	Charge (by Search Engine): L2 Sequest HT (ATZ CNX WT, Replicate=3)	Percolator q-Value (by Search Engine): A2 Sequest HT (ATZ CRT WT, Replicate=1)	Percolator q-Value (by Search Engine): E2 Sequest HT (ATZ CNX WT, Replicate=1)	Percolator q-Value (by Search Engine): D2 Sequest HT (ATZ CRT WT, Replicate=2)	Percolator q-Value (by Search Engine): K2 Sequest HT (ATZ CNX KO, Replicate=3)	Percolator q-Value (by Search Engine): J2 Sequest HT (ATZ CRT WT, Replicate=3)	Percolator q-Value (by Search Engine): H2 Sequest HT (ATZ CNX KO, Replicate=2)	Percolator q-Value (by Search Engine): I2 Sequest HT (ATZ CRT KO, Replicate=3)	Percolator q-Value (by Search Engine): F2 Sequest HT (ATZ CNX KO, Replicate=1)	Percolator q-Value (by Search Engine): G2 Sequest HT (ATZ CNX WT, Replicate=2)	Percolator q-Value (by Search Engine): L2 Sequest HT (ATZ CNX WT, Replicate=3)	Percolator PEP (by Search Engine): A2 Sequest HT (ATZ CRT WT, Replicate=1)	Percolator PEP (by Search Engine): B2 Sequest HT (ATZ CRT KO, Replicate=1)	Percolator PEP (by Search Engine): C2 Sequest HT (ATZ CRT KO, Replicate=2)	Percolator PEP (by Search Engine): D2 Sequest HT (ATZ CRT WT, Replicate=2)	Percolator PEP (by Search Engine): E2 Sequest HT (ATZ CNX WT, Replicate=1)	Percolator PEP (by Search Engine): F2 Sequest HT (ATZ CNX KO, Replicate=1)	Percolator PEP (by Search Engine): G2 Sequest HT (ATZ CNX WT, Replicate=2)	Percolator PEP (by Search Engine): H2 Sequest HT (ATZ CNX KO, Replicate=2)	Percolator PEP (by Search Engine): I2 Sequest HT (ATZ CRT KO, Replicate=3)	Percolator PEP (by Search Engine): J2 Sequest HT (ATZ CRT WT, Replicate=3)	Percolator PEP (by Search Engine): K2 Sequest HT (ATZ CNX KO, Replicate=3)	Percolator PEP (by Search Engine): L2 Sequest HT (ATZ CNX WT, Replicate=3)	XCorr (by Search Engine): A2 Sequest HT (ATZ CRT WT, Replicate=1)
	High	[R].YPMAVGLNK.[G]		0.000357399	3.64943e-05	1	1	9	Q9Y3U8	Q9Y3U8 [5-13]	0	2		992.523	2	2	2	2				2		5.464e-05			0.000127	0.001168	5.607e-05	9.957e-05				0.0004631			0.005283		0.0006833	0.0002832	0.00972	0.002694					0.0003557		1.88
	High	[R].EELSNVLAAMR.[K]		0.000435502	3.64943e-05	1	1	2	Q9Y3U8	Q9Y3U8 [88-98]	0			1232.63		2						2						7.91e-05						0.0001469							0.00015	0.0007826
	High	[R].KREELSNVLAAMR.[K]		0.000952282	0.000202625	1	1	3	Q9Y3U8	Q9Y3U8 [86-98]	2	4		1516.83		3	3							0.002985				0.00375	0.0001052										0.07449	0.0007792	0.05318
	High	[K].REELSNVLAAMR.[K]		0.00134932	0.000272146	1	1	7	Q9Y3U8	Q9Y3U8 [87-98]	1	2	3	1388.73	3		2					3		0.0001535	0.0005567		0.000127		0.0002023					0.0001469			0.004842	0.004894	0.002312	0.001115		0.0007411							2.74
	High	[R].EVCGFAPYER.[R]	1xCarbamidomethyl [C3]	0.00866281	0.000972733	1	1	3	Q9Y3U8	Q9Y3U8 [46-55]	0			1227.55		2						2				2		0.0003677						0.002765		0.0007564					0.003741	0.03273						0.006134
High	P48643	T-complex protein 1 subunit epsilon OS=Homo sapiens OX=9606 GN=CCT5 PE=1 SV=1	0	439.167	84	42	598	41	541	59.6	5.66	33	35	26	24	30	23	28	28	25	25	27	28	83	81	64	59	41	34	34	38	38	40	42	44	Met-loss+Acetyl [N-Term]	22948	ENSG00000150753.11	CCT5
	Confidence	Annotated Sequence	Modifications	Qvality PEP	Qvality q-value	# Protein Groups	# Proteins	# PSMs	Master Protein Accessions	Positions in Master Proteins	# Missed Cleavages	Charge (by Search Engine): C2 Sequest HT (ATZ CRT KO, Replicate=2)	Charge (by Search Engine): B2 Sequest HT (ATZ CRT KO, Replicate=1)	Theo. MH+ [Da]	Charge (by Search Engine): A2 Sequest HT (ATZ CRT WT, Replicate=1)	Charge (by Search Engine): E2 Sequest HT (ATZ CNX WT, Replicate=1)	Charge (by Search Engine): D2 Sequest HT (ATZ CRT WT, Replicate=2)	Charge (by Search Engine): K2 Sequest HT (ATZ CNX KO, Replicate=3)	Charge (by Search Engine): J2 Sequest HT (ATZ CRT WT, Replicate=3)	Charge (by Search Engine): H2 Sequest HT (ATZ CNX KO, Replicate=2)	Charge (by Search Engine): I2 Sequest HT (ATZ CRT KO, Replicate=3)	Charge (by Search Engine): F2 Sequest HT (ATZ CNX KO, Replicate=1)	Charge (by Search Engine): G2 Sequest HT (ATZ CNX WT, Replicate=2)	Percolator q-Value (by Search Engine): C2 Sequest HT (ATZ CRT KO, Replicate=2)	Percolator q-Value (by Search Engine): B2 Sequest HT (ATZ CRT KO, Replicate=1)	Charge (by Search Engine): L2 Sequest HT (ATZ CNX WT, Replicate=3)	Percolator q-Value (by Search Engine): A2 Sequest HT (ATZ CRT WT, Replicate=1)	Percolator q-Value (by Search Engine): E2 Sequest HT (ATZ CNX WT, Replicate=1)	Percolator q-Value (by Search Engine): D2 Sequest HT (ATZ CRT WT, Replicate=2)	Percolator q-Value (by Search Engine): K2 Sequest HT (ATZ CNX KO, Replicate=3)	Percolator q-Value (by Search Engine): J2 Sequest HT (ATZ CRT WT, Replicate=3)	Percolator q-Value (by Search Engine): H2 Sequest HT (ATZ CNX KO, Replicate=2)	Percolator q-Value (by Search Engine): I2 Sequest HT (ATZ CRT KO, Replicate=3)	Percolator q-Value (by Search Engine): F2 Sequest HT (ATZ CNX KO, Replicate=1)	Percolator q-Value (by Search Engine): G2 Sequest HT (ATZ CNX WT, Replicate=2)	Percolator q-Value (by Search Engine): L2 Sequest HT (ATZ CNX WT, Replicate=3)	Percolator PEP (by Search Engine): A2 Sequest HT (ATZ CRT WT, Replicate=1)	Percolator PEP (by Search Engine): B2 Sequest HT (ATZ CRT KO, Replicate=1)	Percolator PEP (by Search Engine): C2 Sequest HT (ATZ CRT KO, Replicate=2)	Percolator PEP (by Search Engine): D2 Sequest HT (ATZ CRT WT, Replicate=2)	Percolator PEP (by Search Engine): E2 Sequest HT (ATZ CNX WT, Replicate=1)	Percolator PEP (by Search Engine): F2 Sequest HT (ATZ CNX KO, Replicate=1)	Percolator PEP (by Search Engine): G2 Sequest HT (ATZ CNX WT, Replicate=2)	Percolator PEP (by Search Engine): H2 Sequest HT (ATZ CNX KO, Replicate=2)	Percolator PEP (by Search Engine): I2 Sequest HT (ATZ CRT KO, Replicate=3)	Percolator PEP (by Search Engine): J2 Sequest HT (ATZ CRT WT, Replicate=3)	Percolator PEP (by Search Engine): K2 Sequest HT (ATZ CNX KO, Replicate=3)	Percolator PEP (by Search Engine): L2 Sequest HT (ATZ CNX WT, Replicate=3)	XCorr (by Search Engine): A2 Sequest HT (ATZ CRT WT, Replicate=1)
	High	[R].LPLPSPALEYTLGSR.[L]		5.13245e-05	3.64943e-05	1	1	10	Q8IU81	Q8IU81 [121-135]	0		2	1613.89	2	2		2	2	2	2	2	2		8.256e-05	2	6.965e-05	7.91e-05		9.957e-05	0.0001227	0.0001271	0.0001199	9.804e-05	0.000313	0.0001152	0.000686	4.457e-05			0.0001619	2.246e-05	0.0005878	0.0001026	4.205e-05	0.0001347	1.859e-05	4.071e-05	2.72
	High	[R].QLGELLTDGVR.[S]		6.58059e-05	3.64943e-05	1	1	2	Q8IU81	Q8IU81 [329-339]	0			1200.66			2	2											0.000242	9.957e-05										0.001648							2.417e-05
	High	[K].NVAEALGHSPK.[D]		0.00406334	0.000573847	1	1	3	Q8IU81	Q8IU81 [428-438]	0		2	1122.59				2		2	2	2	2		0.3754	2				0.3878		0.0002608	0.0002943	0.3459	0.001507	0.3965		1				1	0.0155	0.001311	0.002757		1	1
	High	[R].GLTLAPGLSPARPLFGSDFEK.[E]		0.00366955	0.000573847	1	1	2	Q8IU81	Q8IU81 [178-198]	0			2173.17					3							3					0.001032					0.0002544										0.01306		0.001379
	High	[R].HWVAPGGPYSAETPGVPSPIAALK.[N]		0.00986028	0.00105198	1	1	3	Q8IU81	Q8IU81 [404-427]	0			2402.25				3	3		3									0.0002404	0.002807		0.00116												0.01589	0.03521	0.005344
	High	[R].EEAVAEGAR.[R]		0.0153137	0.00156721	1	1	4	Q8IU81	Q8IU81 [143-151]	0			931.448					2	2	2		2								0.0007467	0.001051	0.001238		0.0005228								0.004719	0.009967	0.01674	0.007717
High	P26641	Elongation factor 1-gamma OS=Homo sapiens OX=9606 GN=EEF1G PE=1 SV=3	0	269.104	74	29	487	29	437	50.1	6.67	27	24	20	23	18	20	22	20	19	20	21	23	82	73	63	62	23	25	26	25	26	28	27	27	Met-loss+Acetyl [N-Term]	1937	ENSG00000254772.9	EEF1G
	Confidence	Annotated Sequence	Modifications	Qvality PEP	Qvality q-value	# Protein Groups	# Proteins	# PSMs	Master Protein Accessions	Positions in Master Proteins	# Missed Cleavages	Charge (by Search Engine): C2 Sequest HT (ATZ CRT KO, Replicate=2)	Charge (by Search Engine): B2 Sequest HT (ATZ CRT KO, Replicate=1)	Theo. MH+ [Da]	Charge (by Search Engine): A2 Sequest HT (ATZ CRT WT, Replicate=1)	Charge (by Search Engine): E2 Sequest HT (ATZ CNX WT, Replicate=1)	Charge (by Search Engine): D2 Sequest HT (ATZ CRT WT, Replicate=2)	Charge (by Search Engine): K2 Sequest HT (ATZ CNX KO, Replicate=3)	Charge (by Search Engine): J2 Sequest HT (ATZ CRT WT, Replicate=3)	Charge (by Search Engine): H2 Sequest HT (ATZ CNX KO, Replicate=2)	Charge (by Search Engine): I2 Sequest HT (ATZ CRT KO, Replicate=3)	Charge (by Search Engine): F2 Sequest HT (ATZ CNX KO, Replicate=1)	Charge (by Search Engine): G2 Sequest HT (ATZ CNX WT, Replicate=2)	Percolator q-Value (by Search Engine): C2 Sequest HT (ATZ CRT KO, Replicate=2)	Percolator q-Value (by Search Engine): B2 Sequest HT (ATZ CRT KO, Replicate=1)	Charge (by Search Engine): L2 Sequest HT (ATZ CNX WT, Replicate=3)	Percolator q-Value (by Search Engine): A2 Sequest HT (ATZ CRT WT, Replicate=1)	Percolator q-Value (by Search Engine): E2 Sequest HT (ATZ CNX WT, Replicate=1)	Percolator q-Value (by Search Engine): D2 Sequest HT (ATZ CRT WT, Replicate=2)	Percolator q-Value (by Search Engine): K2 Sequest HT (ATZ CNX KO, Replicate=3)	Percolator q-Value (by Search Engine): J2 Sequest HT (ATZ CRT WT, Replicate=3)	Percolator q-Value (by Search Engine): H2 Sequest HT (ATZ CNX KO, Replicate=2)	Percolator q-Value (by Search Engine): I2 Sequest HT (ATZ CRT KO, Replicate=3)	Percolator q-Value (by Search Engine): F2 Sequest HT (ATZ CNX KO, Replicate=1)	Percolator q-Value (by Search Engine): G2 Sequest HT (ATZ CNX WT, Replicate=2)	Percolator q-Value (by Search Engine): L2 Sequest HT (ATZ CNX WT, Replicate=3)	Percolator PEP (by Search Engine): A2 Sequest HT (ATZ CRT WT, Replicate=1)	Percolator PEP (by Search Engine): B2 Sequest HT (ATZ CRT KO, Replicate=1)	Percolator PEP (by Search Engine): C2 Sequest HT (ATZ CRT KO, Replicate=2)	Percolator PEP (by Search Engine): D2 Sequest HT (ATZ CRT WT, Replicate=2)	Percolator PEP (by Search Engine): E2 Sequest HT (ATZ CNX WT, Replicate=1)	Percolator PEP (by Search Engine): F2 Sequest HT (ATZ CNX KO, Replicate=1)	Percolator PEP (by Search Engine): G2 Sequest HT (ATZ CNX WT, Replicate=2)	Percolator PEP (by Search Engine): H2 Sequest HT (ATZ CNX KO, Replicate=2)	Percolator PEP (by Search Engine): I2 Sequest HT (ATZ CRT KO, Replicate=3)	Percolator PEP (by Search Engine): J2 Sequest HT (ATZ CRT WT, Replicate=3)	Percolator PEP (by Search Engine): K2 Sequest HT (ATZ CNX KO, Replicate=3)	Percolator PEP (by Search Engine): L2 Sequest HT (ATZ CNX WT, Replicate=3)	XCorr (by Search Engine): A2 Sequest HT (ATZ CRT WT, Replicate=1)
	High	[R].TVAACNLPIVR.[G]	1xCarbamidomethyl [C5]	0.000389905	3.64943e-05	1	1	2	P02760	P02760 [283-293]	0			1213.67					2	2											0.0001227	0.0001271												9.638e-05		0.001452
	High	[R].GECVPGEQEPEPILIPR.[V]	1xCarbamidomethyl [C3]; 1xDeamidated [Q8]	0.00120152	0.000272146	1	1	1	P02760	P02760 [186-202]	0			1920.94			2												0.0002023											0.0009907
	High	[R].GECVPGEQEPEPILIPR.[V]	1xCarbamidomethyl [C3]	0.00148047	0.000305051	1	1	6	P02760	P02760 [186-202]	0			1919.95	2	2				2	2	2				2	0.005191	7.91e-05				0.0002608	0.0006205	0.001155		0.0006211	0.09902				0.0005629	0.009105		0.00155	0.009669			0.004985	1.04
	High	[R].VVAQGVGIPEDSIFTMADR.[G]		0.00203264	0.000331991	1	1	5	P02760	P02760 [167-185]	0			2005.01			2		2		2		3			2			0.0006347		0.0001227		0.0006948		0.0003856	0.0001989				0.009399			0.001132		0.01105	0.0008		0.0007369
	High	[K].KEDSCQLGYSAGPCMGMTSR.[Y]	2xCarbamidomethyl [C5; C14]	0.00279322	0.000463256	1	1	1	P02760	P02760 [227-246]	1			2234.93	3												6.965e-05										0.001362												2.32
	High	[R].ETLLQDFR.[V]		0.020076	0.00201188	1	1	4	P02760	P02760 [159-166]	0			1021.53					2	2	2		2								0.001032	0.0007157	0.0005424		0.0007069								0.00619	0.008627	0.008817	0.01336
	High	[R].EYCGVPGDGDEELLR.[F]	1xCarbamidomethyl [C3]	0.0254714	0.00259587	1	1	4	P02760	P02760 [335-349]	0			1708.75		2		2		2	2	2				2		0.003886		0.007775		0.00727	0.02044	0.001155		0.2972					0.05796	0.009543		0.1306	0.3312		0.1697	1
	High	[R].VVAQGVGIPEDSIFTMADR.[G]	1xDeamidated [Q4]	0.0954196	0.00708917	1	1	1	P02760	P02760 [167-185]	0			2005.99						2												0.002582												0.03694
High	P78371	T-complex protein 1 subunit beta OS=Homo sapiens OX=9606 GN=CCT2 PE=1 SV=4	0	450.986	84	41	543	41	535	57.5	6.46	34	32	30	31	24	29	29	26	26	22	27	28	81	86	62	60	27	35	36	26	32	26	34	38	Met-loss+Acetyl [N-Term]	10576	ENSG00000166226.12	CCT2
	Confidence	Annotated Sequence	Modifications	Qvality PEP	Qvality q-value	# Protein Groups	# Proteins	# PSMs	Master Protein Accessions	Positions in Master Proteins	# Missed Cleavages	Charge (by Search Engine): C2 Sequest HT (ATZ CRT KO, Replicate=2)	Charge (by Search Engine): B2 Sequest HT (ATZ CRT KO, Replicate=1)	Theo. MH+ [Da]	Charge (by Search Engine): A2 Sequest HT (ATZ CRT WT, Replicate=1)	Charge (by Search Engine): E2 Sequest HT (ATZ CNX WT, Replicate=1)	Charge (by Search Engine): D2 Sequest HT (ATZ CRT WT, Replicate=2)	Charge (by Search Engine): K2 Sequest HT (ATZ CNX KO, Replicate=3)	Charge (by Search Engine): J2 Sequest HT (ATZ CRT WT, Replicate=3)	Charge (by Search Engine): H2 Sequest HT (ATZ CNX KO, Replicate=2)	Charge (by Search Engine): I2 Sequest HT (ATZ CRT KO, Replicate=3)	Charge (by Search Engine): F2 Sequest HT (ATZ CNX KO, Replicate=1)	Charge (by Search Engine): G2 Sequest HT (ATZ CNX WT, Replicate=2)	Percolator q-Value (by Search Engine): C2 Sequest HT (ATZ CRT KO, Replicate=2)	Percolator q-Value (by Search Engine): B2 Sequest HT (ATZ CRT KO, Replicate=1)	Charge (by Search Engine): L2 Sequest HT (ATZ CNX WT, Replicate=3)	Percolator q-Value (by Search Engine): A2 Sequest HT (ATZ CRT WT, Replicate=1)	Percolator q-Value (by Search Engine): E2 Sequest HT (ATZ CNX WT, Replicate=1)	Percolator q-Value (by Search Engine): D2 Sequest HT (ATZ CRT WT, Replicate=2)	Percolator q-Value (by Search Engine): K2 Sequest HT (ATZ CNX KO, Replicate=3)	Percolator q-Value (by Search Engine): J2 Sequest HT (ATZ CRT WT, Replicate=3)	Percolator q-Value (by Search Engine): H2 Sequest HT (ATZ CNX KO, Replicate=2)	Percolator q-Value (by Search Engine): I2 Sequest HT (ATZ CRT KO, Replicate=3)	Percolator q-Value (by Search Engine): F2 Sequest HT (ATZ CNX KO, Replicate=1)	Percolator q-Value (by Search Engine): G2 Sequest HT (ATZ CNX WT, Replicate=2)	Percolator q-Value (by Search Engine): L2 Sequest HT (ATZ CNX WT, Replicate=3)	Percolator PEP (by Search Engine): A2 Sequest HT (ATZ CRT WT, Replicate=1)	Percolator PEP (by Search Engine): B2 Sequest HT (ATZ CRT KO, Replicate=1)	Percolator PEP (by Search Engine): C2 Sequest HT (ATZ CRT KO, Replicate=2)	Percolator PEP (by Search Engine): D2 Sequest HT (ATZ CRT WT, Replicate=2)	Percolator PEP (by Search Engine): E2 Sequest HT (ATZ CNX WT, Replicate=1)	Percolator PEP (by Search Engine): F2 Sequest HT (ATZ CNX KO, Replicate=1)	Percolator PEP (by Search Engine): G2 Sequest HT (ATZ CNX WT, Replicate=2)	Percolator PEP (by Search Engine): H2 Sequest HT (ATZ CNX KO, Replicate=2)	Percolator PEP (by Search Engine): I2 Sequest HT (ATZ CRT KO, Replicate=3)	Percolator PEP (by Search Engine): J2 Sequest HT (ATZ CRT WT, Replicate=3)	Percolator PEP (by Search Engine): K2 Sequest HT (ATZ CNX KO, Replicate=3)	Percolator PEP (by Search Engine): L2 Sequest HT (ATZ CNX WT, Replicate=3)	XCorr (by Search Engine): A2 Sequest HT (ATZ CRT WT, Replicate=1)
	High	[R].LTLMEEVLLLGLK.[D]		2.29596e-06	3.64943e-05	2	2	3	Q9H4A6; Q9H4A5	Q9H4A6 [60-72]; Q9H4A5 [46-58]	0	2		1471.88			2		2		2			5.464e-05					5.607e-05		0.02269		0.0001199						2.786e-06	2.323e-06					2.48e-06	0.3674
	High	[K].KVQEAVLDK.[W]		0.000435502	3.64943e-05	1	1	1	Q9H4A6	Q9H4A6 [216-224]	1			1029.59			2												5.607e-05											0.0003478
	High	[R].RDEQDDDDKGDSK.[E]		0.000113446	3.64943e-05	1	1	1	Q9H4A6	Q9H4A6 [44-56]	2			1522.63						3												0.0001271												2.521e-05
	High	[K].SDAPTGDVLLDEALK.[H]		3.53371e-07	3.64943e-05	1	1	7	Q9H4A6	Q9H4A6 [124-138]	0	2		1543.78		2	2	2				2	2	5.464e-05		2		7.91e-05	5.607e-05	9.957e-05				9.804e-05	0.0002494	0.0007564			3.921e-06	9.776e-07	4.353e-07	2.595e-05	1.321e-05				9.496e-08	0.005798
	High	[R].AAGGGAGSSEDDAQSR.[R]		6.01887e-06	3.64943e-05	1	1	7	Q9H4A6	Q9H4A6 [28-43]	0		2	1435.6				2	2	2	2		2		0.003627	2				9.957e-05	0.0001227	0.0003291	0.0002943		0.000476	0.0001152		0.05851					0.00241	0.002631	0.004832	5.197e-05	1.914e-06	3.266e-06
	High	[K].ANTNEVLWAVVAAFTK.[-]		0.00053865	8.18625e-05	1	1	1	Q9H4A6	Q9H4A6 [283-298]	0			1733.92						3												0.0001271												0.0001381
	High	[K].QNFLLFDMTTHPLTNNNIK.[Q]		0.000916016	0.000202625	1	1	4	Q9H4A6	Q9H4A6 [192-210]	0	3		2261.14	3		3							0.0006032		3	0.001908		0.002465							0.0001989	0.03045		0.01265	0.05562								0.0003122	1.12
High	P05141	ADP/ATP translocase 2 OS=Homo sapiens OX=9606 GN=SLC25A5 PE=1 SV=7	0	143.282	58	23	445	9	298	32.8	9.69	16	15	16	17	18	16	16	15	12	14	14	14	81	69	49	49	28	30	25	24	21	21	23	25	Met-loss+Acetyl [N-Term]; Acetyl [N-Term]	292	ENSG00000005022.5	SLC25A5
	Confidence	Annotated Sequence	Modifications	Qvality PEP	Qvality q-value	# Protein Groups	# Proteins	# PSMs	Master Protein Accessions	Positions in Master Proteins	# Missed Cleavages	Charge (by Search Engine): C2 Sequest HT (ATZ CRT KO, Replicate=2)	Charge (by Search Engine): B2 Sequest HT (ATZ CRT KO, Replicate=1)	Theo. MH+ [Da]	Charge (by Search Engine): A2 Sequest HT (ATZ CRT WT, Replicate=1)	Charge (by Search Engine): E2 Sequest HT (ATZ CNX WT, Replicate=1)	Charge (by Search Engine): D2 Sequest HT (ATZ CRT WT, Replicate=2)	Charge (by Search Engine): K2 Sequest HT (ATZ CNX KO, Replicate=3)	Charge (by Search Engine): J2 Sequest HT (ATZ CRT WT, Replicate=3)	Charge (by Search Engine): H2 Sequest HT (ATZ CNX KO, Replicate=2)	Charge (by Search Engine): I2 Sequest HT (ATZ CRT KO, Replicate=3)	Charge (by Search Engine): F2 Sequest HT (ATZ CNX KO, Replicate=1)	Charge (by Search Engine): G2 Sequest HT (ATZ CNX WT, Replicate=2)	Percolator q-Value (by Search Engine): C2 Sequest HT (ATZ CRT KO, Replicate=2)	Percolator q-Value (by Search Engine): B2 Sequest HT (ATZ CRT KO, Replicate=1)	Charge (by Search Engine): L2 Sequest HT (ATZ CNX WT, Replicate=3)	Percolator q-Value (by Search Engine): A2 Sequest HT (ATZ CRT WT, Replicate=1)	Percolator q-Value (by Search Engine): E2 Sequest HT (ATZ CNX WT, Replicate=1)	Percolator q-Value (by Search Engine): D2 Sequest HT (ATZ CRT WT, Replicate=2)	Percolator q-Value (by Search Engine): K2 Sequest HT (ATZ CNX KO, Replicate=3)	Percolator q-Value (by Search Engine): J2 Sequest HT (ATZ CRT WT, Replicate=3)	Percolator q-Value (by Search Engine): H2 Sequest HT (ATZ CNX KO, Replicate=2)	Percolator q-Value (by Search Engine): I2 Sequest HT (ATZ CRT KO, Replicate=3)	Percolator q-Value (by Search Engine): F2 Sequest HT (ATZ CNX KO, Replicate=1)	Percolator q-Value (by Search Engine): G2 Sequest HT (ATZ CNX WT, Replicate=2)	Percolator q-Value (by Search Engine): L2 Sequest HT (ATZ CNX WT, Replicate=3)	Percolator PEP (by Search Engine): A2 Sequest HT (ATZ CRT WT, Replicate=1)	Percolator PEP (by Search Engine): B2 Sequest HT (ATZ CRT KO, Replicate=1)	Percolator PEP (by Search Engine): C2 Sequest HT (ATZ CRT KO, Replicate=2)	Percolator PEP (by Search Engine): D2 Sequest HT (ATZ CRT WT, Replicate=2)	Percolator PEP (by Search Engine): E2 Sequest HT (ATZ CNX WT, Replicate=1)	Percolator PEP (by Search Engine): F2 Sequest HT (ATZ CNX KO, Replicate=1)	Percolator PEP (by Search Engine): G2 Sequest HT (ATZ CNX WT, Replicate=2)	Percolator PEP (by Search Engine): H2 Sequest HT (ATZ CNX KO, Replicate=2)	Percolator PEP (by Search Engine): I2 Sequest HT (ATZ CRT KO, Replicate=3)	Percolator PEP (by Search Engine): J2 Sequest HT (ATZ CRT WT, Replicate=3)	Percolator PEP (by Search Engine): K2 Sequest HT (ATZ CNX KO, Replicate=3)	Percolator PEP (by Search Engine): L2 Sequest HT (ATZ CNX WT, Replicate=3)	XCorr (by Search Engine): A2 Sequest HT (ATZ CRT WT, Replicate=1)
	High	[R].EEGDLGPVYGFQWR.[H]		0.000121915	3.64943e-05	1	1	8	P04818	P04818 [127-140]	0			1652.77		2		2	2	2	2	2	2			2		7.91e-05		0.0007327	0.000675	0.00214	0.004043	0.0001469	0.00265	0.0001152					3.879e-05	0.0005941	0.03104	0.03005	0.051	0.006631	0.01281	0.0001457
	High	[R].DFLDSLGFSTR.[E]		6.42424e-05	3.64943e-05	1	1	2	P04818	P04818 [116-126]	0	2		1257.61						2				5.464e-05								0.001972							7.516e-05					0.02598
	High	[R].DMESDYSGQGVDQLQR.[V]	1xDeamidated [Q9]	9.98232e-06	3.64943e-05	1	1	1	P04818	P04818 [148-163]	0			1828.77			2												5.607e-05											7.048e-06
	High	[R].DMESDYSGQGVDQLQR.[V]		2.2776e-06	3.64943e-05	1	1	11	P04818	P04818 [148-163]	0	2	2	1827.78	2	2		2	2	2	2	2		5.464e-05	0.002432	2	0.0002985	7.91e-05		9.957e-05	0.0001227	0.0001271	0.001964	9.804e-05		0.0001152	0.008081	0.03641	2.504e-05		2.04e-06	3.825e-05		1.137e-06	0.023	2.859e-05	1.149e-05	5.656e-07	1.11
	High	[K].IDDFKAEDFQIEGYNPHPTIK.[M]		0.00344704	0.000558206	1	1	2	P04818	P04818 [288-308]	1	4		2477.2	3									0.0001981		3	0.001908									0.01127	0.02983		0.004164									0.2593	1.14
High	P53396	ATP-citrate synthase OS=Homo sapiens OX=9606 GN=ACLY PE=1 SV=3	0	436.955	58	59	677	59	1101	120.8	7.33	41	42	37	35	37	34	41	36	36	36	38	41	80	79	85	62	38	38	53	49	46	46	48	53		47	ENSG00000131473.16	ACLY
	Confidence	Annotated Sequence	Modifications	Qvality PEP	Qvality q-value	# Protein Groups	# Proteins	# PSMs	Master Protein Accessions	Positions in Master Proteins	# Missed Cleavages	Charge (by Search Engine): C2 Sequest HT (ATZ CRT KO, Replicate=2)	Charge (by Search Engine): B2 Sequest HT (ATZ CRT KO, Replicate=1)	Theo. MH+ [Da]	Charge (by Search Engine): A2 Sequest HT (ATZ CRT WT, Replicate=1)	Charge (by Search Engine): E2 Sequest HT (ATZ CNX WT, Replicate=1)	Charge (by Search Engine): D2 Sequest HT (ATZ CRT WT, Replicate=2)	Charge (by Search Engine): K2 Sequest HT (ATZ CNX KO, Replicate=3)	Charge (by Search Engine): J2 Sequest HT (ATZ CRT WT, Replicate=3)	Charge (by Search Engine): H2 Sequest HT (ATZ CNX KO, Replicate=2)	Charge (by Search Engine): I2 Sequest HT (ATZ CRT KO, Replicate=3)	Charge (by Search Engine): F2 Sequest HT (ATZ CNX KO, Replicate=1)	Charge (by Search Engine): G2 Sequest HT (ATZ CNX WT, Replicate=2)	Percolator q-Value (by Search Engine): C2 Sequest HT (ATZ CRT KO, Replicate=2)	Percolator q-Value (by Search Engine): B2 Sequest HT (ATZ CRT KO, Replicate=1)	Charge (by Search Engine): L2 Sequest HT (ATZ CNX WT, Replicate=3)	Percolator q-Value (by Search Engine): A2 Sequest HT (ATZ CRT WT, Replicate=1)	Percolator q-Value (by Search Engine): E2 Sequest HT (ATZ CNX WT, Replicate=1)	Percolator q-Value (by Search Engine): D2 Sequest HT (ATZ CRT WT, Replicate=2)	Percolator q-Value (by Search Engine): K2 Sequest HT (ATZ CNX KO, Replicate=3)	Percolator q-Value (by Search Engine): J2 Sequest HT (ATZ CRT WT, Replicate=3)	Percolator q-Value (by Search Engine): H2 Sequest HT (ATZ CNX KO, Replicate=2)	Percolator q-Value (by Search Engine): I2 Sequest HT (ATZ CRT KO, Replicate=3)	Percolator q-Value (by Search Engine): F2 Sequest HT (ATZ CNX KO, Replicate=1)	Percolator q-Value (by Search Engine): G2 Sequest HT (ATZ CNX WT, Replicate=2)	Percolator q-Value (by Search Engine): L2 Sequest HT (ATZ CNX WT, Replicate=3)	Percolator PEP (by Search Engine): A2 Sequest HT (ATZ CRT WT, Replicate=1)	Percolator PEP (by Search Engine): B2 Sequest HT (ATZ CRT KO, Replicate=1)	Percolator PEP (by Search Engine): C2 Sequest HT (ATZ CRT KO, Replicate=2)	Percolator PEP (by Search Engine): D2 Sequest HT (ATZ CRT WT, Replicate=2)	Percolator PEP (by Search Engine): E2 Sequest HT (ATZ CNX WT, Replicate=1)	Percolator PEP (by Search Engine): F2 Sequest HT (ATZ CNX KO, Replicate=1)	Percolator PEP (by Search Engine): G2 Sequest HT (ATZ CNX WT, Replicate=2)	Percolator PEP (by Search Engine): H2 Sequest HT (ATZ CNX KO, Replicate=2)	Percolator PEP (by Search Engine): I2 Sequest HT (ATZ CRT KO, Replicate=3)	Percolator PEP (by Search Engine): J2 Sequest HT (ATZ CRT WT, Replicate=3)	Percolator PEP (by Search Engine): K2 Sequest HT (ATZ CNX KO, Replicate=3)	Percolator PEP (by Search Engine): L2 Sequest HT (ATZ CNX WT, Replicate=3)	XCorr (by Search Engine): A2 Sequest HT (ATZ CRT WT, Replicate=1)
	High	[R].IVPVDIYIPGCPPTAEALLYGILQLQR.[K]	1xCarbamidomethyl [C11]	3.60144e-09	3.64943e-05	1	1	3	O75251	O75251 [173-199]	0	3		3009.65			3							5.464e-05		3			5.607e-05							0.0001152			1.935e-07	1.983e-09								6.417e-07
	High	[K].LDDLVNWAR.[R]		0.000408842	3.64943e-05	1	1	8	O75251	O75251 [67-75]	0		2	1101.57	2	2		2		2	2	2			0.0003843	2	6.965e-05	7.91e-05		9.957e-05		0.0002044	0.0001199	9.804e-05		0.0001989	0.0001684	0.002799			0.000364	0.0001736		0.0002498	0.001693		0.0004028	0.0005085	2.05
	High	[R].QSDVMIVAGTLTNK.[M]		1.27093e-08	3.64943e-05	1	1	9	O75251	O75251 [116-129]	0	2		1476.77		2	2	2	2	2	2		2	5.464e-05		2		7.91e-05	5.607e-05	9.957e-05	0.0001227	0.0001271	0.0001199		0.0002494	0.0001152			1.633e-08	9.231e-08	6.055e-06		1.955e-06	5.14e-07	2.082e-05	1.973e-06	0.0001448	8.708e-07
	High	[R].LQIWYR.[R]		0.027876	0.00279933	1	1	4	O75251	O75251 [207-212]	0			878.488				2		2	2					2				0.00236		0.001051	0.0006948			0.003964								0.01039	0.01176		0.02907	0.05912
High	P38646	Stress-70 protein, mitochondrial OS=Homo sapiens OX=9606 GN=HSPA9 PE=1 SV=2	0	393.816	58	43	544	42	679	73.6	6.16	30	30	25	26	29	29	34	30	28	27	25	32	79	79	52	49	35	36	40	37	34	31	31	41		3313	ENSG00000113013.12	HSPA9
	Confidence	Annotated Sequence	Modifications	Qvality PEP	Qvality q-value	# Protein Groups	# Proteins	# PSMs	Master Protein Accessions	Positions in Master Proteins	# Missed Cleavages	Charge (by Search Engine): C2 Sequest HT (ATZ CRT KO, Replicate=2)	Charge (by Search Engine): B2 Sequest HT (ATZ CRT KO, Replicate=1)	Theo. MH+ [Da]	Charge (by Search Engine): A2 Sequest HT (ATZ CRT WT, Replicate=1)	Charge (by Search Engine): E2 Sequest HT (ATZ CNX WT, Replicate=1)	Charge (by Search Engine): D2 Sequest HT (ATZ CRT WT, Replicate=2)	Charge (by Search Engine): K2 Sequest HT (ATZ CNX KO, Replicate=3)	Charge (by Search Engine): J2 Sequest HT (ATZ CRT WT, Replicate=3)	Charge (by Search Engine): H2 Sequest HT (ATZ CNX KO, Replicate=2)	Charge (by Search Engine): I2 Sequest HT (ATZ CRT KO, Replicate=3)	Charge (by Search Engine): F2 Sequest HT (ATZ CNX KO, Replicate=1)	Charge (by Search Engine): G2 Sequest HT (ATZ CNX WT, Replicate=2)	Percolator q-Value (by Search Engine): C2 Sequest HT (ATZ CRT KO, Replicate=2)	Percolator q-Value (by Search Engine): B2 Sequest HT (ATZ CRT KO, Replicate=1)	Charge (by Search Engine): L2 Sequest HT (ATZ CNX WT, Replicate=3)	Percolator q-Value (by Search Engine): A2 Sequest HT (ATZ CRT WT, Replicate=1)	Percolator q-Value (by Search Engine): E2 Sequest HT (ATZ CNX WT, Replicate=1)	Percolator q-Value (by Search Engine): D2 Sequest HT (ATZ CRT WT, Replicate=2)	Percolator q-Value (by Search Engine): K2 Sequest HT (ATZ CNX KO, Replicate=3)	Percolator q-Value (by Search Engine): J2 Sequest HT (ATZ CRT WT, Replicate=3)	Percolator q-Value (by Search Engine): H2 Sequest HT (ATZ CNX KO, Replicate=2)	Percolator q-Value (by Search Engine): I2 Sequest HT (ATZ CRT KO, Replicate=3)	Percolator q-Value (by Search Engine): F2 Sequest HT (ATZ CNX KO, Replicate=1)	Percolator q-Value (by Search Engine): G2 Sequest HT (ATZ CNX WT, Replicate=2)	Percolator q-Value (by Search Engine): L2 Sequest HT (ATZ CNX WT, Replicate=3)	Percolator PEP (by Search Engine): A2 Sequest HT (ATZ CRT WT, Replicate=1)	Percolator PEP (by Search Engine): B2 Sequest HT (ATZ CRT KO, Replicate=1)	Percolator PEP (by Search Engine): C2 Sequest HT (ATZ CRT KO, Replicate=2)	Percolator PEP (by Search Engine): D2 Sequest HT (ATZ CRT WT, Replicate=2)	Percolator PEP (by Search Engine): E2 Sequest HT (ATZ CNX WT, Replicate=1)	Percolator PEP (by Search Engine): F2 Sequest HT (ATZ CNX KO, Replicate=1)	Percolator PEP (by Search Engine): G2 Sequest HT (ATZ CNX WT, Replicate=2)	Percolator PEP (by Search Engine): H2 Sequest HT (ATZ CNX KO, Replicate=2)	Percolator PEP (by Search Engine): I2 Sequest HT (ATZ CRT KO, Replicate=3)	Percolator PEP (by Search Engine): J2 Sequest HT (ATZ CRT WT, Replicate=3)	Percolator PEP (by Search Engine): K2 Sequest HT (ATZ CNX KO, Replicate=3)	Percolator PEP (by Search Engine): L2 Sequest HT (ATZ CNX WT, Replicate=3)	XCorr (by Search Engine): A2 Sequest HT (ATZ CRT WT, Replicate=1)
	High	[K].VTQALNVLTTTFGR.[C]		7.12453e-06	3.64943e-05	1	1	1	Q6PJG6	Q6PJG6 [214-227]	0			1520.84				2												9.957e-05																	2.285e-06
	High	[R].DSALEFLTQLSR.[H]		4.65484e-06	3.64943e-05	1	1	2	Q6PJG6	Q6PJG6 [518-529]	0			1379.72							2					2							0.0001199			0.0001152									0.0008216			1.204e-06
	High	[R].DGHADAAQDTEQFVATVLQAASR.[D]		9.29143e-09	3.64943e-05	1	1	4	Q6PJG6	Q6PJG6 [622-644]	0			2401.14					3	3	3		3								0.0001227	0.0001271	0.0001199		0.0002494								6.62e-07	1.177e-08	1.797e-09	2.447e-08
	High	[R].AQGLELALVFLGQTLGPPR.[T]		7.01101e-06	3.64943e-05	1	1	1	Q6PJG6	Q6PJG6 [652-670]	0			1980.13						3												0.0001271												1.251e-06
	High	[R].ASAVTAMGQLSSQGLHAPTSPEHAEAR.[Q]		6.27159e-05	3.64943e-05	1	1	7	Q6PJG6	Q6PJG6 [563-589]	0			2704.31				4	4	4	4	4	4			4				9.957e-05	0.0001227	0.0001271	0.0001199	0.0007741	0.000313	0.0001152						0.006803	0.0004133	0.0001482	0.0001161	0.0001799	2.306e-05	0.0001091
	High	[R].ASAVTAMGQLSSQGLHAPTSPEHAEAR.[Q]	1xDeamidated [Q]	8.97133e-07	3.64943e-05	1	1	3	Q6PJG6	Q6PJG6 [563-589]	0			2705.29				4			4					4				9.957e-05			0.0007755			0.0005485									0.01239		2.545e-07	0.004566
	High	[R].SLDLEGLR.[S]		0.0495226	0.00467582	1	1	3	Q6PJG6	Q6PJG6 [778-785]	0			902.494					2				2			2					0.001585				0.007461	0.002093							0.09043			0.01713		0.01931
	High	[R].ELFPVLQK.[R]		0.0720654	0.00602783	1	1	3	Q6PJG6	Q6PJG6 [500-507]	0			973.572					2	2	2		2								0.01197	0.002026	0.006307		0.009984								0.1374	0.02772	0.09175	0.1769
High	P50991	T-complex protein 1 subunit delta OS=Homo sapiens OX=9606 GN=CCT4 PE=1 SV=4	0	389.181	75	33	581	32	539	57.9	7.83	27	29	26	26	25	25	25	25	23	23	22	26	78	93	72	62	32	33	31	36	32	32	37	43		10575	ENSG00000115484.14	CCT4
	Confidence	Annotated Sequence	Modifications	Qvality PEP	Qvality q-value	# Protein Groups	# Proteins	# PSMs	Master Protein Accessions	Positions in Master Proteins	# Missed Cleavages	Charge (by Search Engine): C2 Sequest HT (ATZ CRT KO, Replicate=2)	Charge (by Search Engine): B2 Sequest HT (ATZ CRT KO, Replicate=1)	Theo. MH+ [Da]	Charge (by Search Engine): A2 Sequest HT (ATZ CRT WT, Replicate=1)	Charge (by Search Engine): E2 Sequest HT (ATZ CNX WT, Replicate=1)	Charge (by Search Engine): D2 Sequest HT (ATZ CRT WT, Replicate=2)	Charge (by Search Engine): K2 Sequest HT (ATZ CNX KO, Replicate=3)	Charge (by Search Engine): J2 Sequest HT (ATZ CRT WT, Replicate=3)	Charge (by Search Engine): H2 Sequest HT (ATZ CNX KO, Replicate=2)	Charge (by Search Engine): I2 Sequest HT (ATZ CRT KO, Replicate=3)	Charge (by Search Engine): F2 Sequest HT (ATZ CNX KO, Replicate=1)	Charge (by Search Engine): G2 Sequest HT (ATZ CNX WT, Replicate=2)	Percolator q-Value (by Search Engine): C2 Sequest HT (ATZ CRT KO, Replicate=2)	Percolator q-Value (by Search Engine): B2 Sequest HT (ATZ CRT KO, Replicate=1)	Charge (by Search Engine): L2 Sequest HT (ATZ CNX WT, Replicate=3)	Percolator q-Value (by Search Engine): A2 Sequest HT (ATZ CRT WT, Replicate=1)	Percolator q-Value (by Search Engine): E2 Sequest HT (ATZ CNX WT, Replicate=1)	Percolator q-Value (by Search Engine): D2 Sequest HT (ATZ CRT WT, Replicate=2)	Percolator q-Value (by Search Engine): K2 Sequest HT (ATZ CNX KO, Replicate=3)	Percolator q-Value (by Search Engine): J2 Sequest HT (ATZ CRT WT, Replicate=3)	Percolator q-Value (by Search Engine): H2 Sequest HT (ATZ CNX KO, Replicate=2)	Percolator q-Value (by Search Engine): I2 Sequest HT (ATZ CRT KO, Replicate=3)	Percolator q-Value (by Search Engine): F2 Sequest HT (ATZ CNX KO, Replicate=1)	Percolator q-Value (by Search Engine): G2 Sequest HT (ATZ CNX WT, Replicate=2)	Percolator q-Value (by Search Engine): L2 Sequest HT (ATZ CNX WT, Replicate=3)	Percolator PEP (by Search Engine): A2 Sequest HT (ATZ CRT WT, Replicate=1)	Percolator PEP (by Search Engine): B2 Sequest HT (ATZ CRT KO, Replicate=1)	Percolator PEP (by Search Engine): C2 Sequest HT (ATZ CRT KO, Replicate=2)	Percolator PEP (by Search Engine): D2 Sequest HT (ATZ CRT WT, Replicate=2)	Percolator PEP (by Search Engine): E2 Sequest HT (ATZ CNX WT, Replicate=1)	Percolator PEP (by Search Engine): F2 Sequest HT (ATZ CNX KO, Replicate=1)	Percolator PEP (by Search Engine): G2 Sequest HT (ATZ CNX WT, Replicate=2)	Percolator PEP (by Search Engine): H2 Sequest HT (ATZ CNX KO, Replicate=2)	Percolator PEP (by Search Engine): I2 Sequest HT (ATZ CRT KO, Replicate=3)	Percolator PEP (by Search Engine): J2 Sequest HT (ATZ CRT WT, Replicate=3)	Percolator PEP (by Search Engine): K2 Sequest HT (ATZ CNX KO, Replicate=3)	Percolator PEP (by Search Engine): L2 Sequest HT (ATZ CNX WT, Replicate=3)	XCorr (by Search Engine): A2 Sequest HT (ATZ CRT WT, Replicate=1)
	High	[K].LFTSPAGQGLGVLEQFIPLQLDEYGCPR.[A]	1xCarbamidomethyl [C26]; 1xDeamidated [Q20]	8.71077e-05	3.64943e-05	1	1	2	Q9UHN6	Q9UHN6 [1337-1364]	0			3106.56						3						3						0.0001271				0.0001152								1.902e-05				7.181e-05
	High	[K].LFTSPAGQGLGVLEQFIPLQLDEYGCPR.[A]	1xCarbamidomethyl [C26]	3.07144e-05	3.64943e-05	1	1	1	Q9UHN6	Q9UHN6 [1337-1364]	0			3105.57						3												0.0001271												6.163e-06
	High	[K].AAFPQYQPVVMLEK.[G]		0.000620298	0.000124878	1	1	2	Q9UHN6	Q9UHN6 [1029-1042]	0			1620.85				2	2		2									9.957e-05	0.03683		0.001377												0.01914	0.583	0.0002658
	High	[R].LGSELIQGLGYR.[Q]		0.000796345	0.000161824	1	1	1	Q9UHN6	Q9UHN6 [334-345]	0			1305.72				2												9.957e-05																	0.000351
	High	[R].IVAIAVGDSAAK.[S]		0.000686667	0.000161824	1	1	4	Q9UHN6	Q9UHN6 [309-320]	0			1114.65				2	2		2		2							9.957e-05	0.0008798		0.0001199		0.000313								0.0006696		0.0003656	0.01049	0.0002975
	High	[K].DTIGFDTLGHCFFLEDGIEQR.[N]	1xCarbamidomethyl [C11]	0.00156277	0.000305051	1	1	2	Q9UHN6	Q9UHN6 [594-614]	0			2470.13						3	3											0.0002044	0.0002943											0.0004511	0.003275
	High	[R].ATFAFSPEEQQAQR.[E]		0.00246697	0.000435537	1	1	8	Q9UHN6	Q9UHN6 [58-71]	0			1609.76	2		2	2	2	2	2		2			2	6.965e-05		0.002243	9.957e-05	0.003354	0.0006472	0.002986		0.003838	0.0002544	0.002023			0.04713			0.04842	0.007255	0.03766	0.0403	0.001214	0.0011	1.25
	High	[K].YVGTGGIDQKPR.[T]		0.00714104	0.000866456	1	1	1	Q9UHN6	Q9UHN6 [847-858]	0			1290.68												3										0.0003326												0.002769
	High	[R].DEYPSNPMVLR.[G]		0.0380597	0.0037871	1	1	2	Q9UHN6	Q9UHN6 [1013-1023]	0			1320.63						2						2						0.001417				0.007052								0.01432				0.1461
	High	[K].TVFPLADVSR.[I]		0.0499335	0.00469654	1	1	1	Q9UHN6	Q9UHN6 [1263-1272]	0			1104.6						2												0.001697												0.01913
High	P02533	Keratin, type I cytoskeletal 14 OS=Homo sapiens OX=9606 GN=KRT14 PE=1 SV=4	0	382.752	71	37	568	14	472	51.5	5.16	25	28	21	30	29	24	21	19	13	11	30	23	77	89	36	80	58	41	31	23	16	13	71	33		3861	ENSG00000186847.5	KRT14
	Confidence	Annotated Sequence	Modifications	Qvality PEP	Qvality q-value	# Protein Groups	# Proteins	# PSMs	Master Protein Accessions	Positions in Master Proteins	# Missed Cleavages	Charge (by Search Engine): C2 Sequest HT (ATZ CRT KO, Replicate=2)	Charge (by Search Engine): B2 Sequest HT (ATZ CRT KO, Replicate=1)	Theo. MH+ [Da]	Charge (by Search Engine): A2 Sequest HT (ATZ CRT WT, Replicate=1)	Charge (by Search Engine): E2 Sequest HT (ATZ CNX WT, Replicate=1)	Charge (by Search Engine): D2 Sequest HT (ATZ CRT WT, Replicate=2)	Charge (by Search Engine): K2 Sequest HT (ATZ CNX KO, Replicate=3)	Charge (by Search Engine): J2 Sequest HT (ATZ CRT WT, Replicate=3)	Charge (by Search Engine): H2 Sequest HT (ATZ CNX KO, Replicate=2)	Charge (by Search Engine): I2 Sequest HT (ATZ CRT KO, Replicate=3)	Charge (by Search Engine): F2 Sequest HT (ATZ CNX KO, Replicate=1)	Charge (by Search Engine): G2 Sequest HT (ATZ CNX WT, Replicate=2)	Percolator q-Value (by Search Engine): C2 Sequest HT (ATZ CRT KO, Replicate=2)	Percolator q-Value (by Search Engine): B2 Sequest HT (ATZ CRT KO, Replicate=1)	Charge (by Search Engine): L2 Sequest HT (ATZ CNX WT, Replicate=3)	Percolator q-Value (by Search Engine): A2 Sequest HT (ATZ CRT WT, Replicate=1)	Percolator q-Value (by Search Engine): E2 Sequest HT (ATZ CNX WT, Replicate=1)	Percolator q-Value (by Search Engine): D2 Sequest HT (ATZ CRT WT, Replicate=2)	Percolator q-Value (by Search Engine): K2 Sequest HT (ATZ CNX KO, Replicate=3)	Percolator q-Value (by Search Engine): J2 Sequest HT (ATZ CRT WT, Replicate=3)	Percolator q-Value (by Search Engine): H2 Sequest HT (ATZ CNX KO, Replicate=2)	Percolator q-Value (by Search Engine): I2 Sequest HT (ATZ CRT KO, Replicate=3)	Percolator q-Value (by Search Engine): F2 Sequest HT (ATZ CNX KO, Replicate=1)	Percolator q-Value (by Search Engine): G2 Sequest HT (ATZ CNX WT, Replicate=2)	Percolator q-Value (by Search Engine): L2 Sequest HT (ATZ CNX WT, Replicate=3)	Percolator PEP (by Search Engine): A2 Sequest HT (ATZ CRT WT, Replicate=1)	Percolator PEP (by Search Engine): B2 Sequest HT (ATZ CRT KO, Replicate=1)	Percolator PEP (by Search Engine): C2 Sequest HT (ATZ CRT KO, Replicate=2)	Percolator PEP (by Search Engine): D2 Sequest HT (ATZ CRT WT, Replicate=2)	Percolator PEP (by Search Engine): E2 Sequest HT (ATZ CNX WT, Replicate=1)	Percolator PEP (by Search Engine): F2 Sequest HT (ATZ CNX KO, Replicate=1)	Percolator PEP (by Search Engine): G2 Sequest HT (ATZ CNX WT, Replicate=2)	Percolator PEP (by Search Engine): H2 Sequest HT (ATZ CNX KO, Replicate=2)	Percolator PEP (by Search Engine): I2 Sequest HT (ATZ CRT KO, Replicate=3)	Percolator PEP (by Search Engine): J2 Sequest HT (ATZ CRT WT, Replicate=3)	Percolator PEP (by Search Engine): K2 Sequest HT (ATZ CNX KO, Replicate=3)	Percolator PEP (by Search Engine): L2 Sequest HT (ATZ CNX WT, Replicate=3)	XCorr (by Search Engine): A2 Sequest HT (ATZ CRT WT, Replicate=1)
	High	[K].LLPVLVHTFWIDTK.[N]		5.38543e-05	3.64943e-05	1	1	2	Q13505	Q13505 [253-266]	0			1681.97					3	3											0.0001227	0.0001271												4.065e-05		1.356e-05
	High	[K].ISNPWQSPSGTLPALR.[T]		0.000815165	0.000161824	1	1	7	Q13505	Q13505 [191-206]	0		2	1723.91	2			2	2	2	2	2	2		0.02342	2	0.01318			0.0008694	0.0001227	0.0002044	0.0006205	0.0006705	0.005352	0.001919	0.2815	0.4355				0.005613	0.06721	0.0002191	0.0104	0.001137	0.01326	0.01662	1.75
	High	[R].QTPAGPETEEEPYR.[R]		0.00262495	0.000463256	1	1	9	Q13505	Q13505 [403-416]	0		2	1603.72	2			2	2		2	2	2		0.0005165	2	0.002893			0.001984	0.003411		0.0002943	0.002567	0.002434	0.0002544	0.0412	0.004133				0.02965	0.02892		0.002881	0.04397	0.02546	0.0009657	1.45
	High	[R].QGADTLAFMSLLEEK.[L]		0.00535731	0.00062503	1	1	1	Q13505	Q13505 [238-252]	0			1652.82												2										0.0002544												0.002052
	High	[R].ECLTLLSQR.[L]	1xCarbamidomethyl [C2]	0.00623254	0.000717888	1	1	1	Q13505	Q13505 [325-333]	0			1119.58					2												0.0002099															0.002107
	High	[K].NYVEVTR.[K]		0.0399799	0.0038809	1	1	3	Q13505	Q13505 [267-273]	0			880.452					2	2			2								0.001109	0.001471			0.004165								0.05559	0.01509		0.01444
	High	[R].LQLLTGEHRPEDEEELEKELYR.[E]		0.052042	0.00478921	1	1	1	Q13505	Q13505 [300-321]	1	3	5	2726.36										0.02098	0.001592													0.02147	0.6203
High	P54886	Delta-1-pyrroline-5-carboxylate synthase OS=Homo sapiens OX=9606 GN=ALDH18A1 PE=1 SV=2	0	378.366	60	41	478	41	795	87.2	7.12	30	27	31	31	23	19	25	27	22	21	22	25	77	50	73	59	26	21	32	32	26	28	26	28		5832	ENSG00000059573.8	ALDH18A1
	Confidence	Annotated Sequence	Modifications	Qvality PEP	Qvality q-value	# Protein Groups	# Proteins	# PSMs	Master Protein Accessions	Positions in Master Proteins	# Missed Cleavages	Charge (by Search Engine): C2 Sequest HT (ATZ CRT KO, Replicate=2)	Charge (by Search Engine): B2 Sequest HT (ATZ CRT KO, Replicate=1)	Theo. MH+ [Da]	Charge (by Search Engine): A2 Sequest HT (ATZ CRT WT, Replicate=1)	Charge (by Search Engine): E2 Sequest HT (ATZ CNX WT, Replicate=1)	Charge (by Search Engine): D2 Sequest HT (ATZ CRT WT, Replicate=2)	Charge (by Search Engine): K2 Sequest HT (ATZ CNX KO, Replicate=3)	Charge (by Search Engine): J2 Sequest HT (ATZ CRT WT, Replicate=3)	Charge (by Search Engine): H2 Sequest HT (ATZ CNX KO, Replicate=2)	Charge (by Search Engine): I2 Sequest HT (ATZ CRT KO, Replicate=3)	Charge (by Search Engine): F2 Sequest HT (ATZ CNX KO, Replicate=1)	Charge (by Search Engine): G2 Sequest HT (ATZ CNX WT, Replicate=2)	Percolator q-Value (by Search Engine): C2 Sequest HT (ATZ CRT KO, Replicate=2)	Percolator q-Value (by Search Engine): B2 Sequest HT (ATZ CRT KO, Replicate=1)	Charge (by Search Engine): L2 Sequest HT (ATZ CNX WT, Replicate=3)	Percolator q-Value (by Search Engine): A2 Sequest HT (ATZ CRT WT, Replicate=1)	Percolator q-Value (by Search Engine): E2 Sequest HT (ATZ CNX WT, Replicate=1)	Percolator q-Value (by Search Engine): D2 Sequest HT (ATZ CRT WT, Replicate=2)	Percolator q-Value (by Search Engine): K2 Sequest HT (ATZ CNX KO, Replicate=3)	Percolator q-Value (by Search Engine): J2 Sequest HT (ATZ CRT WT, Replicate=3)	Percolator q-Value (by Search Engine): H2 Sequest HT (ATZ CNX KO, Replicate=2)	Percolator q-Value (by Search Engine): I2 Sequest HT (ATZ CRT KO, Replicate=3)	Percolator q-Value (by Search Engine): F2 Sequest HT (ATZ CNX KO, Replicate=1)	Percolator q-Value (by Search Engine): G2 Sequest HT (ATZ CNX WT, Replicate=2)	Percolator q-Value (by Search Engine): L2 Sequest HT (ATZ CNX WT, Replicate=3)	Percolator PEP (by Search Engine): A2 Sequest HT (ATZ CRT WT, Replicate=1)	Percolator PEP (by Search Engine): B2 Sequest HT (ATZ CRT KO, Replicate=1)	Percolator PEP (by Search Engine): C2 Sequest HT (ATZ CRT KO, Replicate=2)	Percolator PEP (by Search Engine): D2 Sequest HT (ATZ CRT WT, Replicate=2)	Percolator PEP (by Search Engine): E2 Sequest HT (ATZ CNX WT, Replicate=1)	Percolator PEP (by Search Engine): F2 Sequest HT (ATZ CNX KO, Replicate=1)	Percolator PEP (by Search Engine): G2 Sequest HT (ATZ CNX WT, Replicate=2)	Percolator PEP (by Search Engine): H2 Sequest HT (ATZ CNX KO, Replicate=2)	Percolator PEP (by Search Engine): I2 Sequest HT (ATZ CRT KO, Replicate=3)	Percolator PEP (by Search Engine): J2 Sequest HT (ATZ CRT WT, Replicate=3)	Percolator PEP (by Search Engine): K2 Sequest HT (ATZ CNX KO, Replicate=3)	Percolator PEP (by Search Engine): L2 Sequest HT (ATZ CNX WT, Replicate=3)	XCorr (by Search Engine): A2 Sequest HT (ATZ CRT WT, Replicate=1)
	High	[-].MLVLVLGDLHIPHR.[C]		5.97707e-05	3.64943e-05	1	1	3	Q9UBQ0	Q9UBQ0 [1-14]	0	4		1612.94			4							5.464e-05					0.0004542										7.017e-05	0.003483
	High	[R].GDFDENLNYPEQK.[V]		6.57475e-06	3.64943e-05	1	1	14	Q9UBQ0	Q9UBQ0 [61-73]	0	2	2	1568.69	2	2	2	2	2			2	2	5.464e-05	8.256e-05	2	6.965e-05	7.91e-05	5.607e-05	9.957e-05	0.002045			9.804e-05	0.01318	0.0001152	0.002352	0.0005558	5.1e-05	5.672e-06	2.366e-05	0.0001841	0.1803			0.02239	0.0001042	1.721e-06	1.83
	High	[K].VVTVGQFK.[I]		0.00702741	0.000866456	1	1	2	Q9UBQ0	Q9UBQ0 [74-81]	0	2		877.514			2							0.0006871					0.000524										0.01386	0.005962
	High	[K].ESYDYLK.[T]		0.0331109	0.00339299	1	1	5	Q9UBQ0	Q9UBQ0 [44-50]	0	2		917.425		2			2	2	2	2	2	0.01086				0.001502			0.005228	0.003231	0.003789	0.01254	0.001679				0.3617		0.01456	0.298	0.01577	0.05692	0.04793	0.06998
High	Q99832	T-complex protein 1 subunit eta OS=Homo sapiens OX=9606 GN=CCT7 PE=1 SV=2	0	405.383	78	41	462	41	543	59.3	7.65	30	30	25	22	21	21	26	24	19	18	18	25	76	76	54	51	26	23	33	30	20	20	20	33	Acetyl [N-Term]	10574	ENSG00000135624.15	CCT7
	Confidence	Annotated Sequence	Modifications	Qvality PEP	Qvality q-value	# Protein Groups	# Proteins	# PSMs	Master Protein Accessions	Positions in Master Proteins	# Missed Cleavages	Charge (by Search Engine): C2 Sequest HT (ATZ CRT KO, Replicate=2)	Charge (by Search Engine): B2 Sequest HT (ATZ CRT KO, Replicate=1)	Theo. MH+ [Da]	Charge (by Search Engine): A2 Sequest HT (ATZ CRT WT, Replicate=1)	Charge (by Search Engine): E2 Sequest HT (ATZ CNX WT, Replicate=1)	Charge (by Search Engine): D2 Sequest HT (ATZ CRT WT, Replicate=2)	Charge (by Search Engine): K2 Sequest HT (ATZ CNX KO, Replicate=3)	Charge (by Search Engine): J2 Sequest HT (ATZ CRT WT, Replicate=3)	Charge (by Search Engine): H2 Sequest HT (ATZ CNX KO, Replicate=2)	Charge (by Search Engine): I2 Sequest HT (ATZ CRT KO, Replicate=3)	Charge (by Search Engine): F2 Sequest HT (ATZ CNX KO, Replicate=1)	Charge (by Search Engine): G2 Sequest HT (ATZ CNX WT, Replicate=2)	Percolator q-Value (by Search Engine): C2 Sequest HT (ATZ CRT KO, Replicate=2)	Percolator q-Value (by Search Engine): B2 Sequest HT (ATZ CRT KO, Replicate=1)	Charge (by Search Engine): L2 Sequest HT (ATZ CNX WT, Replicate=3)	Percolator q-Value (by Search Engine): A2 Sequest HT (ATZ CRT WT, Replicate=1)	Percolator q-Value (by Search Engine): E2 Sequest HT (ATZ CNX WT, Replicate=1)	Percolator q-Value (by Search Engine): D2 Sequest HT (ATZ CRT WT, Replicate=2)	Percolator q-Value (by Search Engine): K2 Sequest HT (ATZ CNX KO, Replicate=3)	Percolator q-Value (by Search Engine): J2 Sequest HT (ATZ CRT WT, Replicate=3)	Percolator q-Value (by Search Engine): H2 Sequest HT (ATZ CNX KO, Replicate=2)	Percolator q-Value (by Search Engine): I2 Sequest HT (ATZ CRT KO, Replicate=3)	Percolator q-Value (by Search Engine): F2 Sequest HT (ATZ CNX KO, Replicate=1)	Percolator q-Value (by Search Engine): G2 Sequest HT (ATZ CNX WT, Replicate=2)	Percolator q-Value (by Search Engine): L2 Sequest HT (ATZ CNX WT, Replicate=3)	Percolator PEP (by Search Engine): A2 Sequest HT (ATZ CRT WT, Replicate=1)	Percolator PEP (by Search Engine): B2 Sequest HT (ATZ CRT KO, Replicate=1)	Percolator PEP (by Search Engine): C2 Sequest HT (ATZ CRT KO, Replicate=2)	Percolator PEP (by Search Engine): D2 Sequest HT (ATZ CRT WT, Replicate=2)	Percolator PEP (by Search Engine): E2 Sequest HT (ATZ CNX WT, Replicate=1)	Percolator PEP (by Search Engine): F2 Sequest HT (ATZ CNX KO, Replicate=1)	Percolator PEP (by Search Engine): G2 Sequest HT (ATZ CNX WT, Replicate=2)	Percolator PEP (by Search Engine): H2 Sequest HT (ATZ CNX KO, Replicate=2)	Percolator PEP (by Search Engine): I2 Sequest HT (ATZ CRT KO, Replicate=3)	Percolator PEP (by Search Engine): J2 Sequest HT (ATZ CRT WT, Replicate=3)	Percolator PEP (by Search Engine): K2 Sequest HT (ATZ CNX KO, Replicate=3)	Percolator PEP (by Search Engine): L2 Sequest HT (ATZ CNX WT, Replicate=3)	XCorr (by Search Engine): A2 Sequest HT (ATZ CRT WT, Replicate=1)
	High	[R].SHTEEDCTEELFDFLHAR.[D]	1xCarbamidomethyl [C7]	1.18533e-07	3.64943e-05	1	1	16	P07919	P07919 [61-78]	0	4	4	2235.96	4		4	4		3	4	4	4	5.464e-05	8.256e-05	3	6.965e-05		5.607e-05	9.957e-05		0.0001271	0.0001199	9.804e-05	0.0002494	0.0001152	2.607e-07	4.319e-06	2.237e-06	7.298e-08		5.349e-08	1.971e-05	3.422e-07	5.031e-05		4.611e-08	3.246e-08	4.03
	High	[R].LELCDER.[V]	1xCarbamidomethyl [C4]	0.0210899	0.00206692	1	1	1	P07919	P07919 [50-56]	0			934.43												2										0.0009521												0.008262
	High	[R].EQCEQLEK.[C]	1xCarbamidomethyl [C3]	0.0288052	0.00284586	1	1	4	P07919	P07919 [35-42]	0	2		1063.47			2	2					2	0.009658		2			0.001573	0.01099					0.003406	0.003301			0.317	0.0253			0.04311				0.2531	0.04834
	High	[R].ERLELCDER.[V]	1xCarbamidomethyl [C6]	0.0371351	0.00374233	1	1	1	P07919	P07919 [48-56]	1			1219.57			2						2						0.001796						0.02112					0.03275			0.3449
	High	[K].MLTESGDPEEEEEEEEELVDPLTTVR.[E]		0.070268	0.00588603	1	1	2	P07919	P07919 [9-34]	0		3	3005.33	3										0.003219		0.002502										0.03672	0.04986											1.12
High	Q9P2E9	Ribosome-binding protein 1 OS=Homo sapiens OX=9606 GN=RRBP1 PE=1 SV=5	0	419.181	64	66	323	66	1410	152.4	8.6	43	38	13	9	46	46	7	6	6	5	8	9	76	71	18	11	52	53	7	6	6	5	8	10
	Confidence	Annotated Sequence	Modifications	Qvality PEP	Qvality q-value	# Protein Groups	# Proteins	# PSMs	Master Protein Accessions	Positions in Master Proteins	# Missed Cleavages	Charge (by Search Engine): C2 Sequest HT (ATZ CRT KO, Replicate=2)	Charge (by Search Engine): B2 Sequest HT (ATZ CRT KO, Replicate=1)	Theo. MH+ [Da]	Charge (by Search Engine): A2 Sequest HT (ATZ CRT WT, Replicate=1)	Charge (by Search Engine): E2 Sequest HT (ATZ CNX WT, Replicate=1)	Charge (by Search Engine): D2 Sequest HT (ATZ CRT WT, Replicate=2)	Charge (by Search Engine): K2 Sequest HT (ATZ CNX KO, Replicate=3)	Charge (by Search Engine): J2 Sequest HT (ATZ CRT WT, Replicate=3)	Charge (by Search Engine): H2 Sequest HT (ATZ CNX KO, Replicate=2)	Charge (by Search Engine): I2 Sequest HT (ATZ CRT KO, Replicate=3)	Charge (by Search Engine): F2 Sequest HT (ATZ CNX KO, Replicate=1)	Charge (by Search Engine): G2 Sequest HT (ATZ CNX WT, Replicate=2)	Percolator q-Value (by Search Engine): C2 Sequest HT (ATZ CRT KO, Replicate=2)	Percolator q-Value (by Search Engine): B2 Sequest HT (ATZ CRT KO, Replicate=1)	Charge (by Search Engine): L2 Sequest HT (ATZ CNX WT, Replicate=3)	Percolator q-Value (by Search Engine): A2 Sequest HT (ATZ CRT WT, Replicate=1)	Percolator q-Value (by Search Engine): E2 Sequest HT (ATZ CNX WT, Replicate=1)	Percolator q-Value (by Search Engine): D2 Sequest HT (ATZ CRT WT, Replicate=2)	Percolator q-Value (by Search Engine): K2 Sequest HT (ATZ CNX KO, Replicate=3)	Percolator q-Value (by Search Engine): J2 Sequest HT (ATZ CRT WT, Replicate=3)	Percolator q-Value (by Search Engine): H2 Sequest HT (ATZ CNX KO, Replicate=2)	Percolator q-Value (by Search Engine): I2 Sequest HT (ATZ CRT KO, Replicate=3)	Percolator q-Value (by Search Engine): F2 Sequest HT (ATZ CNX KO, Replicate=1)	Percolator q-Value (by Search Engine): G2 Sequest HT (ATZ CNX WT, Replicate=2)	Percolator q-Value (by Search Engine): L2 Sequest HT (ATZ CNX WT, Replicate=3)	Percolator PEP (by Search Engine): A2 Sequest HT (ATZ CRT WT, Replicate=1)	Percolator PEP (by Search Engine): B2 Sequest HT (ATZ CRT KO, Replicate=1)	Percolator PEP (by Search Engine): C2 Sequest HT (ATZ CRT KO, Replicate=2)	Percolator PEP (by Search Engine): D2 Sequest HT (ATZ CRT WT, Replicate=2)	Percolator PEP (by Search Engine): E2 Sequest HT (ATZ CNX WT, Replicate=1)	Percolator PEP (by Search Engine): F2 Sequest HT (ATZ CNX KO, Replicate=1)	Percolator PEP (by Search Engine): G2 Sequest HT (ATZ CNX WT, Replicate=2)	Percolator PEP (by Search Engine): H2 Sequest HT (ATZ CNX KO, Replicate=2)	Percolator PEP (by Search Engine): I2 Sequest HT (ATZ CRT KO, Replicate=3)	Percolator PEP (by Search Engine): J2 Sequest HT (ATZ CRT WT, Replicate=3)	Percolator PEP (by Search Engine): K2 Sequest HT (ATZ CNX KO, Replicate=3)	Percolator PEP (by Search Engine): L2 Sequest HT (ATZ CNX WT, Replicate=3)	XCorr (by Search Engine): A2 Sequest HT (ATZ CRT WT, Replicate=1)
	High	[K].LTLEQGQQLVAEGHPGASQASAR.[A]		2.94505e-06	3.64943e-05	1	1	4	O15020	O15020 [699-721]	0	3		2348.2		3	3					3		5.464e-05				7.91e-05	5.607e-05					9.804e-05					7.76e-05	0.000229	0.0007132	6.212e-07
	High	[R].LVSSPELGHDEFSTQALAR.[Q]		8.14703e-07	3.64943e-05	1	1	1	O15020	O15020 [769-787]	0			2057.03		3												7.91e-05													1.964e-07
	High	[K].LEQSYEALCELAAAR.[R]	1xCarbamidomethyl [C9]	0.000117135	3.64943e-05	1	1	2	O15020	O15020 [619-633]	0			1723.83		3						2						7.91e-05						9.804e-05							0.0009399	3.098e-05
	High	[R].TQTAVASEEGPATLPEAEALLAQHAALR.[G]	1xDeamidated [Q2]	0.00023837	3.64943e-05	1	1	1	O15020	O15020 [1084-1111]	0			2846.45								3												9.804e-05								6.636e-05
	High	[K].GNLEVLLFTIQSK.[ML]		1.05595e-05	3.64943e-05	2	2	2	Q01082; O15020	Q01082 [360-372]; O15020 [363-375]	0			1461.83		2						2						7.91e-05						9.804e-05							4.411e-06	2.404e-06
	High	[R].GQVLAAAYELQR.[F]		0.000736637	0.000161824	1	1	1	O15020	O15020 [1794-1805]	0			1318.71								2												0.0001469								0.0002227
	High	[R].EKEVEAIQAQAK.[A]		0.00186684	0.000331991	1	1	1	O15020	O15020 [1436-1447]	1			1343.72								2												0.0001469								0.0006123
	High	[R].VVNAAIATASSASGEPEEPVVPSTTR.[G]		0.00167534	0.000331991	1	1	2	O15020	O15020 [2322-2347]	0			2540.28		3						3						7.91e-05						0.0002721							0.0006491	0.001904
	High	[K].DLTSVNILLK.[K]		0.00206434	0.000331991	2	2	3	Q01082; O15020	Q01082 [1411-1420]; O15020 [1414-1423]	0	2		1115.67		2						2		0.0001535				7.91e-05						0.0001469					0.002595		0.0008154	0.0008498
	High	[R].ETWLSENQR.[L]		0.00859314	0.000972733	2	2	1	Q01082; O15020	Q01082 [435-443]; O15020 [438-446]	0			1162.55								2												0.0005011								0.003164
	High	[K].DEAEMSSWLR.[V]		0.0102685	0.00110832	1	1	1	O15020	O15020 [2312-2321]	0			1223.54								2												0.0005011								0.003789
	High	[KR].LISDINK.[A]		0.0207464	0.00201188	2	2	1	Q01082; O15020	Q01082 [388-394]; O15020 [391-397]	0	2		802.467								2		0.01086										0.001001					0.3639			0.00773
	High	[R].IHCLENVDK.[A]	1xCarbamidomethyl [C3]	0.0240498	0.00246708	2	2	2	Q01082; O15020	Q01082 [110-118]; O15020 [113-121]	0			1127.55		2						2						0.004307						0.001155							0.06438	0.008946
	High	[R].WDLPDSDWDNDSSSAR.[L]		0.124682	0.00842404	1	1	2	O15020	O15020 [26-41]	0		3	1865.76		2						2			0.3945			0.003698						0.006083				1			0.05178	0.1042
High	P07814	Bifunctional glutamate/proline--tRNA ligase OS=Homo sapiens OX=9606 GN=EPRS PE=1 SV=5	0	579.266	61	81	745	80	1512	170.5	7.33	40	34	48	37	50	50	52	58	47	54	45	54	75	62	84	60	53	53	59	69	56	62	51	61		2058	ENSG00000136628.17	EPRS
	Confidence	Annotated Sequence	Modifications	Qvality PEP	Qvality q-value	# Protein Groups	# Proteins	# PSMs	Master Protein Accessions	Positions in Master Proteins	# Missed Cleavages	Charge (by Search Engine): C2 Sequest HT (ATZ CRT KO, Replicate=2)	Charge (by Search Engine): B2 Sequest HT (ATZ CRT KO, Replicate=1)	Theo. MH+ [Da]	Charge (by Search Engine): A2 Sequest HT (ATZ CRT WT, Replicate=1)	Charge (by Search Engine): E2 Sequest HT (ATZ CNX WT, Replicate=1)	Charge (by Search Engine): D2 Sequest HT (ATZ CRT WT, Replicate=2)	Charge (by Search Engine): K2 Sequest HT (ATZ CNX KO, Replicate=3)	Charge (by Search Engine): J2 Sequest HT (ATZ CRT WT, Replicate=3)	Charge (by Search Engine): H2 Sequest HT (ATZ CNX KO, Replicate=2)	Charge (by Search Engine): I2 Sequest HT (ATZ CRT KO, Replicate=3)	Charge (by Search Engine): F2 Sequest HT (ATZ CNX KO, Replicate=1)	Charge (by Search Engine): G2 Sequest HT (ATZ CNX WT, Replicate=2)	Percolator q-Value (by Search Engine): C2 Sequest HT (ATZ CRT KO, Replicate=2)	Percolator q-Value (by Search Engine): B2 Sequest HT (ATZ CRT KO, Replicate=1)	Charge (by Search Engine): L2 Sequest HT (ATZ CNX WT, Replicate=3)	Percolator q-Value (by Search Engine): A2 Sequest HT (ATZ CRT WT, Replicate=1)	Percolator q-Value (by Search Engine): E2 Sequest HT (ATZ CNX WT, Replicate=1)	Percolator q-Value (by Search Engine): D2 Sequest HT (ATZ CRT WT, Replicate=2)	Percolator q-Value (by Search Engine): K2 Sequest HT (ATZ CNX KO, Replicate=3)	Percolator q-Value (by Search Engine): J2 Sequest HT (ATZ CRT WT, Replicate=3)	Percolator q-Value (by Search Engine): H2 Sequest HT (ATZ CNX KO, Replicate=2)	Percolator q-Value (by Search Engine): I2 Sequest HT (ATZ CRT KO, Replicate=3)	Percolator q-Value (by Search Engine): F2 Sequest HT (ATZ CNX KO, Replicate=1)	Percolator q-Value (by Search Engine): G2 Sequest HT (ATZ CNX WT, Replicate=2)	Percolator q-Value (by Search Engine): L2 Sequest HT (ATZ CNX WT, Replicate=3)	Percolator PEP (by Search Engine): A2 Sequest HT (ATZ CRT WT, Replicate=1)	Percolator PEP (by Search Engine): B2 Sequest HT (ATZ CRT KO, Replicate=1)	Percolator PEP (by Search Engine): C2 Sequest HT (ATZ CRT KO, Replicate=2)	Percolator PEP (by Search Engine): D2 Sequest HT (ATZ CRT WT, Replicate=2)	Percolator PEP (by Search Engine): E2 Sequest HT (ATZ CNX WT, Replicate=1)	Percolator PEP (by Search Engine): F2 Sequest HT (ATZ CNX KO, Replicate=1)	Percolator PEP (by Search Engine): G2 Sequest HT (ATZ CNX WT, Replicate=2)	Percolator PEP (by Search Engine): H2 Sequest HT (ATZ CNX KO, Replicate=2)	Percolator PEP (by Search Engine): I2 Sequest HT (ATZ CRT KO, Replicate=3)	Percolator PEP (by Search Engine): J2 Sequest HT (ATZ CRT WT, Replicate=3)	Percolator PEP (by Search Engine): K2 Sequest HT (ATZ CNX KO, Replicate=3)	Percolator PEP (by Search Engine): L2 Sequest HT (ATZ CNX WT, Replicate=3)	XCorr (by Search Engine): A2 Sequest HT (ATZ CRT WT, Replicate=1)
	High	[R].SENAVVDGPFLVEK.[Q]		0.000181784	3.64943e-05	1	1	4	Q8NBF2	Q8NBF2 [574-587]	0			1503.77					2		2		2			2					0.0001227		0.0002943		0.0007069	0.0001152							0.006864		0.002389	0.001492		5.612e-05
	High	[R].FAGSGNEENR.[N]		1.14424e-05	3.64943e-05	1	1	8	Q8NBF2	Q8NBF2 [390-399]	0			1080.47		2		2	2	2	2	2	2			2		7.91e-05		9.957e-05	0.0001227	0.0001271	0.0001199	0.0006705	0.0002494	0.0001152					0.0001828	0.005795	2.342e-05	2.127e-06	0.001596	0.0008793	0.0008372	2.597e-05
	High	[R].SLSGLLPAQTSLEYALLDAVTQQEK.[D]		0.00126838	0.000272146	1	1	3	Q8NBF2	Q8NBF2 [10-34]	0			2675.41	3				3				3				6.965e-05				0.001268				0.002116		0.0005766						0.0215			0.01508			2.57
	High	[R].SLSGLLPAQTSLEYALLDAVTQQEK.[D]	1xDeamidated [Q9]	0.00223052	0.000365674	1	1	1	Q8NBF2	Q8NBF2 [10-34]	0		3	2676.4											8.256e-05													0.0007733
	High	[K].MVSVLPIFR.[S]		0.00866281	0.000972733	1	1	5	Q8NBF2	Q8NBF2 [565-573]	0	2	2	1061.62	2		2						2	0.0007273	0.00193		0.0002985		0.0009891						0.000476		0.008912	0.02396	0.01669	0.01632			0.002659						1.38
	High	[K].VTVDQVTDR.[L]		0.0107813	0.00116246	1	1	1	Q8NBF2	Q8NBF2 [229-237]	0			1032.53									2												0.0005228								0.003309
	High	[K].AILFSQPLQITDTQQGCIAPVELR.[Y]	1xCarbamidomethyl [C17]; 1xDeamidated [Q9]	0.0139952	0.0015233	1	1	1	Q8NBF2	Q8NBF2 [700-723]	0	3		2699.41										0.0007273															0.01619
	High	[R].FAGSGNEENRNNAYPHK.[A]		0.0946043	0.00708917	1	1	1	Q8NBF2	Q8NBF2 [390-406]	1			1904.86				3												0.003546																	0.05047
High	Q9BUF5	Tubulin beta-6 chain OS=Homo sapiens OX=9606 GN=TUBB6 PE=1 SV=1	0	286.522	82	27	614	12	446	49.8	4.88	21	21	20	20	21	18	16	17	17	17	16	17	75	79	69	65	34	32	38	41	48	45	43	45		84617	ENSG00000176014.12	TUBB6
	Confidence	Annotated Sequence	Modifications	Qvality PEP	Qvality q-value	# Protein Groups	# Proteins	# PSMs	Master Protein Accessions	Positions in Master Proteins	# Missed Cleavages	Charge (by Search Engine): C2 Sequest HT (ATZ CRT KO, Replicate=2)	Charge (by Search Engine): B2 Sequest HT (ATZ CRT KO, Replicate=1)	Theo. MH+ [Da]	Charge (by Search Engine): A2 Sequest HT (ATZ CRT WT, Replicate=1)	Charge (by Search Engine): E2 Sequest HT (ATZ CNX WT, Replicate=1)	Charge (by Search Engine): D2 Sequest HT (ATZ CRT WT, Replicate=2)	Charge (by Search Engine): K2 Sequest HT (ATZ CNX KO, Replicate=3)	Charge (by Search Engine): J2 Sequest HT (ATZ CRT WT, Replicate=3)	Charge (by Search Engine): H2 Sequest HT (ATZ CNX KO, Replicate=2)	Charge (by Search Engine): I2 Sequest HT (ATZ CRT KO, Replicate=3)	Charge (by Search Engine): F2 Sequest HT (ATZ CNX KO, Replicate=1)	Charge (by Search Engine): G2 Sequest HT (ATZ CNX WT, Replicate=2)	Percolator q-Value (by Search Engine): C2 Sequest HT (ATZ CRT KO, Replicate=2)	Percolator q-Value (by Search Engine): B2 Sequest HT (ATZ CRT KO, Replicate=1)	Charge (by Search Engine): L2 Sequest HT (ATZ CNX WT, Replicate=3)	Percolator q-Value (by Search Engine): A2 Sequest HT (ATZ CRT WT, Replicate=1)	Percolator q-Value (by Search Engine): E2 Sequest HT (ATZ CNX WT, Replicate=1)	Percolator q-Value (by Search Engine): D2 Sequest HT (ATZ CRT WT, Replicate=2)	Percolator q-Value (by Search Engine): K2 Sequest HT (ATZ CNX KO, Replicate=3)	Percolator q-Value (by Search Engine): J2 Sequest HT (ATZ CRT WT, Replicate=3)	Percolator q-Value (by Search Engine): H2 Sequest HT (ATZ CNX KO, Replicate=2)	Percolator q-Value (by Search Engine): I2 Sequest HT (ATZ CRT KO, Replicate=3)	Percolator q-Value (by Search Engine): F2 Sequest HT (ATZ CNX KO, Replicate=1)	Percolator q-Value (by Search Engine): G2 Sequest HT (ATZ CNX WT, Replicate=2)	Percolator q-Value (by Search Engine): L2 Sequest HT (ATZ CNX WT, Replicate=3)	Percolator PEP (by Search Engine): A2 Sequest HT (ATZ CRT WT, Replicate=1)	Percolator PEP (by Search Engine): B2 Sequest HT (ATZ CRT KO, Replicate=1)	Percolator PEP (by Search Engine): C2 Sequest HT (ATZ CRT KO, Replicate=2)	Percolator PEP (by Search Engine): D2 Sequest HT (ATZ CRT WT, Replicate=2)	Percolator PEP (by Search Engine): E2 Sequest HT (ATZ CNX WT, Replicate=1)	Percolator PEP (by Search Engine): F2 Sequest HT (ATZ CNX KO, Replicate=1)	Percolator PEP (by Search Engine): G2 Sequest HT (ATZ CNX WT, Replicate=2)	Percolator PEP (by Search Engine): H2 Sequest HT (ATZ CNX KO, Replicate=2)	Percolator PEP (by Search Engine): I2 Sequest HT (ATZ CRT KO, Replicate=3)	Percolator PEP (by Search Engine): J2 Sequest HT (ATZ CRT WT, Replicate=3)	Percolator PEP (by Search Engine): K2 Sequest HT (ATZ CNX KO, Replicate=3)	Percolator PEP (by Search Engine): L2 Sequest HT (ATZ CNX WT, Replicate=3)	XCorr (by Search Engine): A2 Sequest HT (ATZ CRT WT, Replicate=1)
	High	[R].ILLLGLDNAGK.[T]		2.00721e-05	3.64943e-05	1	1	11	P36405	P36405 [20-30]	0	2		1126.68		2	2	2	2	2	2	2	2	5.464e-05		2		7.91e-05	5.607e-05	9.957e-05	0.0001227	0.0002608	0.0002943	9.804e-05	0.000313	0.0001152			0.0002621	0.0001025	0.0005147	2.579e-05	0.0008185	0.001374	0.003296	0.001301	0.0002067	5.554e-06
	High	[K].QLASEDISHITPTQGFNIK.[S]		0.000225446	3.64943e-05	1	1	4	P36405	P36405 [36-54]	0			2099.08		3	3	3								3		0.002264	0.0001052	0.0001634						0.0001152				0.0007852	0.02231						0.002485	7.019e-05
	High	[K].QDLLTAAPASEIAEGLNLHTIR.[D]	1xDeamidated [Q1]	6.42424e-05	3.64943e-05	1	1	2	P36405	P36405 [128-149]	0		3	2334.23			3								0.0012				5.607e-05									0.01621		4.808e-05
	High	[K].QDLLTAAPASEIAEGLNLHTIR.[D]		2.03024e-07	3.64943e-05	1	1	7	P36405	P36405 [128-149]	0	3	3	2333.25				3	3		3		3	5.464e-05	8.256e-05					9.957e-05	0.0001227		0.0001199		0.0002494			4.206e-05	2.519e-07				5.53e-06		8.555e-06	2.24e-05	0.0001075
High	P06576	ATP synthase subunit beta, mitochondrial OS=Homo sapiens OX=9606 GN=ATP5F1B PE=1 SV=3	0	436.296	75	28	548	28	529	56.5	5.4	25	23	23	25	21	23	26	23	23	22	22	24	75	73	60	67	24	27	37	31	38	37	37	42		506	ENSG00000110955.8	ATP5B
	Confidence	Annotated Sequence	Modifications	Qvality PEP	Qvality q-value	# Protein Groups	# Proteins	# PSMs	Master Protein Accessions	Positions in Master Proteins	# Missed Cleavages	Charge (by Search Engine): C2 Sequest HT (ATZ CRT KO, Replicate=2)	Charge (by Search Engine): B2 Sequest HT (ATZ CRT KO, Replicate=1)	Theo. MH+ [Da]	Charge (by Search Engine): A2 Sequest HT (ATZ CRT WT, Replicate=1)	Charge (by Search Engine): E2 Sequest HT (ATZ CNX WT, Replicate=1)	Charge (by Search Engine): D2 Sequest HT (ATZ CRT WT, Replicate=2)	Charge (by Search Engine): K2 Sequest HT (ATZ CNX KO, Replicate=3)	Charge (by Search Engine): J2 Sequest HT (ATZ CRT WT, Replicate=3)	Charge (by Search Engine): H2 Sequest HT (ATZ CNX KO, Replicate=2)	Charge (by Search Engine): I2 Sequest HT (ATZ CRT KO, Replicate=3)	Charge (by Search Engine): F2 Sequest HT (ATZ CNX KO, Replicate=1)	Charge (by Search Engine): G2 Sequest HT (ATZ CNX WT, Replicate=2)	Percolator q-Value (by Search Engine): C2 Sequest HT (ATZ CRT KO, Replicate=2)	Percolator q-Value (by Search Engine): B2 Sequest HT (ATZ CRT KO, Replicate=1)	Charge (by Search Engine): L2 Sequest HT (ATZ CNX WT, Replicate=3)	Percolator q-Value (by Search Engine): A2 Sequest HT (ATZ CRT WT, Replicate=1)	Percolator q-Value (by Search Engine): E2 Sequest HT (ATZ CNX WT, Replicate=1)	Percolator q-Value (by Search Engine): D2 Sequest HT (ATZ CRT WT, Replicate=2)	Percolator q-Value (by Search Engine): K2 Sequest HT (ATZ CNX KO, Replicate=3)	Percolator q-Value (by Search Engine): J2 Sequest HT (ATZ CRT WT, Replicate=3)	Percolator q-Value (by Search Engine): H2 Sequest HT (ATZ CNX KO, Replicate=2)	Percolator q-Value (by Search Engine): I2 Sequest HT (ATZ CRT KO, Replicate=3)	Percolator q-Value (by Search Engine): F2 Sequest HT (ATZ CNX KO, Replicate=1)	Percolator q-Value (by Search Engine): G2 Sequest HT (ATZ CNX WT, Replicate=2)	Percolator q-Value (by Search Engine): L2 Sequest HT (ATZ CNX WT, Replicate=3)	Percolator PEP (by Search Engine): A2 Sequest HT (ATZ CRT WT, Replicate=1)	Percolator PEP (by Search Engine): B2 Sequest HT (ATZ CRT KO, Replicate=1)	Percolator PEP (by Search Engine): C2 Sequest HT (ATZ CRT KO, Replicate=2)	Percolator PEP (by Search Engine): D2 Sequest HT (ATZ CRT WT, Replicate=2)	Percolator PEP (by Search Engine): E2 Sequest HT (ATZ CNX WT, Replicate=1)	Percolator PEP (by Search Engine): F2 Sequest HT (ATZ CNX KO, Replicate=1)	Percolator PEP (by Search Engine): G2 Sequest HT (ATZ CNX WT, Replicate=2)	Percolator PEP (by Search Engine): H2 Sequest HT (ATZ CNX KO, Replicate=2)	Percolator PEP (by Search Engine): I2 Sequest HT (ATZ CRT KO, Replicate=3)	Percolator PEP (by Search Engine): J2 Sequest HT (ATZ CRT WT, Replicate=3)	Percolator PEP (by Search Engine): K2 Sequest HT (ATZ CNX KO, Replicate=3)	Percolator PEP (by Search Engine): L2 Sequest HT (ATZ CNX WT, Replicate=3)	XCorr (by Search Engine): A2 Sequest HT (ATZ CRT WT, Replicate=1)
	High	[-].MSEGDSVGESVHGKPSVVYR.[F]	1xMet-loss+Acetyl [N-Term]	1.61606e-05	3.64943e-05	1	1	10	O15258	O15258 [1-20]	0			2030.98	3	3	3	3	3	3	3	3	3			3	6.965e-05	7.91e-05	5.607e-05	9.957e-05	0.0001227	0.0001271	0.0001199	9.804e-05	0.000313	0.0001152	8.928e-05			0.0002209	0.002024	7.966e-05	0.0004988	6.367e-05	4.109e-06	0.001445	7.703e-06	4.517e-06	2.73
	High	[K].VDPSLMEDSDDGPSLPTK.[Q]		8.17093e-09	3.64943e-05	1	1	9	O15258	O15258 [87-104]	0			1902.86	2	2	2	2	2	2	2		2			2	0.004456	0.002264	5.607e-05	9.957e-05	0.0001227	0.0001271	0.0001199		0.000313	0.0001152	0.08218			4.61e-09	0.02178		0.0004468	0.0001905	4.492e-05	3.864e-05	2.682e-06	1.568e-07	0.9
	High	[R].LGQIYQSWLDK.[S]		0.000676022	0.000161824	1	1	1	O15258	O15258 [25-35]	0			1350.71						2												0.0001271												0.0001781
	High	[K].QNEEFRPFIR.[R]		0.00400001	0.000573847	1	1	3	O15258	O15258 [105-114]	0			1335.68				3		3						3				0.0001634		0.0005273				0.0007564								0.004292			0.002058	0.005931
	High	[R].YIPFTHGK.[R]		0.0254714	0.00259587	1	1	1	O15258	O15258 [174-181]	0			962.509						2												0.0009207												0.009416
High	O43175	D-3-phosphoglycerate dehydrogenase OS=Homo sapiens OX=9606 GN=PHGDH PE=1 SV=4	0	293.677	68	30	485	30	533	56.6	6.71	28	21	19	19	21	19	21	19	15	17	16	18	75	51	63	50	32	27	31	30	28	30	31	37	Met-loss+Acetyl [N-Term]	26227	ENSG00000092621.11	PHGDH
	Confidence	Annotated Sequence	Modifications	Qvality PEP	Qvality q-value	# Protein Groups	# Proteins	# PSMs	Master Protein Accessions	Positions in Master Proteins	# Missed Cleavages	Charge (by Search Engine): C2 Sequest HT (ATZ CRT KO, Replicate=2)	Charge (by Search Engine): B2 Sequest HT (ATZ CRT KO, Replicate=1)	Theo. MH+ [Da]	Charge (by Search Engine): A2 Sequest HT (ATZ CRT WT, Replicate=1)	Charge (by Search Engine): E2 Sequest HT (ATZ CNX WT, Replicate=1)	Charge (by Search Engine): D2 Sequest HT (ATZ CRT WT, Replicate=2)	Charge (by Search Engine): K2 Sequest HT (ATZ CNX KO, Replicate=3)	Charge (by Search Engine): J2 Sequest HT (ATZ CRT WT, Replicate=3)	Charge (by Search Engine): H2 Sequest HT (ATZ CNX KO, Replicate=2)	Charge (by Search Engine): I2 Sequest HT (ATZ CRT KO, Replicate=3)	Charge (by Search Engine): F2 Sequest HT (ATZ CNX KO, Replicate=1)	Charge (by Search Engine): G2 Sequest HT (ATZ CNX WT, Replicate=2)	Percolator q-Value (by Search Engine): C2 Sequest HT (ATZ CRT KO, Replicate=2)	Percolator q-Value (by Search Engine): B2 Sequest HT (ATZ CRT KO, Replicate=1)	Charge (by Search Engine): L2 Sequest HT (ATZ CNX WT, Replicate=3)	Percolator q-Value (by Search Engine): A2 Sequest HT (ATZ CRT WT, Replicate=1)	Percolator q-Value (by Search Engine): E2 Sequest HT (ATZ CNX WT, Replicate=1)	Percolator q-Value (by Search Engine): D2 Sequest HT (ATZ CRT WT, Replicate=2)	Percolator q-Value (by Search Engine): K2 Sequest HT (ATZ CNX KO, Replicate=3)	Percolator q-Value (by Search Engine): J2 Sequest HT (ATZ CRT WT, Replicate=3)	Percolator q-Value (by Search Engine): H2 Sequest HT (ATZ CNX KO, Replicate=2)	Percolator q-Value (by Search Engine): I2 Sequest HT (ATZ CRT KO, Replicate=3)	Percolator q-Value (by Search Engine): F2 Sequest HT (ATZ CNX KO, Replicate=1)	Percolator q-Value (by Search Engine): G2 Sequest HT (ATZ CNX WT, Replicate=2)	Percolator q-Value (by Search Engine): L2 Sequest HT (ATZ CNX WT, Replicate=3)	Percolator PEP (by Search Engine): A2 Sequest HT (ATZ CRT WT, Replicate=1)	Percolator PEP (by Search Engine): B2 Sequest HT (ATZ CRT KO, Replicate=1)	Percolator PEP (by Search Engine): C2 Sequest HT (ATZ CRT KO, Replicate=2)	Percolator PEP (by Search Engine): D2 Sequest HT (ATZ CRT WT, Replicate=2)	Percolator PEP (by Search Engine): E2 Sequest HT (ATZ CNX WT, Replicate=1)	Percolator PEP (by Search Engine): F2 Sequest HT (ATZ CNX KO, Replicate=1)	Percolator PEP (by Search Engine): G2 Sequest HT (ATZ CNX WT, Replicate=2)	Percolator PEP (by Search Engine): H2 Sequest HT (ATZ CNX KO, Replicate=2)	Percolator PEP (by Search Engine): I2 Sequest HT (ATZ CRT KO, Replicate=3)	Percolator PEP (by Search Engine): J2 Sequest HT (ATZ CRT WT, Replicate=3)	Percolator PEP (by Search Engine): K2 Sequest HT (ATZ CNX KO, Replicate=3)	Percolator PEP (by Search Engine): L2 Sequest HT (ATZ CNX WT, Replicate=3)	XCorr (by Search Engine): A2 Sequest HT (ATZ CRT WT, Replicate=1)
	High	[R].IVLELFADIVPK.[T]		5.60573e-05	3.64943e-05	1	1	1	Q08752	Q08752 [32-43]	0			1356.81		2												7.91e-05													1.705e-05
	High	[K].HVVFGQVIK.[G]		0.000442429	3.64943e-05	1	1	7	Q08752	Q08752 [146-154]	0			1026.61		2		2	2	2		2	2			2		7.91e-05		0.0001634	0.001345	0.0001271		0.0001469	0.0018	0.0001152					0.001187	0.0002887	0.0181	0.000111		0.01629	0.00174	0.0002587
	High	[K].ILLITEDLK.[N]		0.000428682	3.64943e-05	1	1	8	Q08752	Q08752 [219-227]	0	2	2	1057.65				2	2	2	2	2	2	0.0001981	8.256e-05					9.957e-05	0.0001227	0.0002044	0.0005424	0.0001469	0.0002494			0.0001361	0.004959			0.000304	0.0001243	0.0002286	0.009155	0.0001201	0.0004987
	High	[R].EGLLSMANAGR.[N]		1.73715e-05	3.64943e-05	1	1	3	Q08752	Q08752 [115-125]	0			1118.56	2		2	2									0.000127		5.607e-05	0.0001634							0.004522			1.248e-05							0.001398		1.95
	High	[R].VFFDVDIGGER.[V]		0.00158711	0.000305051	1	1	4	Q08752	Q08752 [18-28]	0	2		1253.62			2			2	2			0.0001981					0.000242			0.0005859	0.0001199						0.005703	0.001316				0.006328	0.001848
	High	[K].AQGIAPEDK.[A]		0.0325728	0.0033428	1	1	1	Q08752	Q08752 [333-341]	0			928.473												2										0.001541												0.01271
High	P61978	Heterogeneous nuclear ribonucleoprotein K OS=Homo sapiens OX=9606 GN=HNRNPK PE=1 SV=1	0	306.053	67	29	481	29	463	50.9	5.54	28	26	23	21	25	21	17	21	18	18	18	21	74	75	70	59	28	27	20	25	23	26	24	30	Acetyl [N-Term]	3190	ENSG00000165119.20	HNRNPK
	Confidence	Annotated Sequence	Modifications	Qvality PEP	Qvality q-value	# Protein Groups	# Proteins	# PSMs	Master Protein Accessions	Positions in Master Proteins	# Missed Cleavages	Charge (by Search Engine): C2 Sequest HT (ATZ CRT KO, Replicate=2)	Charge (by Search Engine): B2 Sequest HT (ATZ CRT KO, Replicate=1)	Theo. MH+ [Da]	Charge (by Search Engine): A2 Sequest HT (ATZ CRT WT, Replicate=1)	Charge (by Search Engine): E2 Sequest HT (ATZ CNX WT, Replicate=1)	Charge (by Search Engine): D2 Sequest HT (ATZ CRT WT, Replicate=2)	Charge (by Search Engine): K2 Sequest HT (ATZ CNX KO, Replicate=3)	Charge (by Search Engine): J2 Sequest HT (ATZ CRT WT, Replicate=3)	Charge (by Search Engine): H2 Sequest HT (ATZ CNX KO, Replicate=2)	Charge (by Search Engine): I2 Sequest HT (ATZ CRT KO, Replicate=3)	Charge (by Search Engine): F2 Sequest HT (ATZ CNX KO, Replicate=1)	Charge (by Search Engine): G2 Sequest HT (ATZ CNX WT, Replicate=2)	Percolator q-Value (by Search Engine): C2 Sequest HT (ATZ CRT KO, Replicate=2)	Percolator q-Value (by Search Engine): B2 Sequest HT (ATZ CRT KO, Replicate=1)	Charge (by Search Engine): L2 Sequest HT (ATZ CNX WT, Replicate=3)	Percolator q-Value (by Search Engine): A2 Sequest HT (ATZ CRT WT, Replicate=1)	Percolator q-Value (by Search Engine): E2 Sequest HT (ATZ CNX WT, Replicate=1)	Percolator q-Value (by Search Engine): D2 Sequest HT (ATZ CRT WT, Replicate=2)	Percolator q-Value (by Search Engine): K2 Sequest HT (ATZ CNX KO, Replicate=3)	Percolator q-Value (by Search Engine): J2 Sequest HT (ATZ CRT WT, Replicate=3)	Percolator q-Value (by Search Engine): H2 Sequest HT (ATZ CNX KO, Replicate=2)	Percolator q-Value (by Search Engine): I2 Sequest HT (ATZ CRT KO, Replicate=3)	Percolator q-Value (by Search Engine): F2 Sequest HT (ATZ CNX KO, Replicate=1)	Percolator q-Value (by Search Engine): G2 Sequest HT (ATZ CNX WT, Replicate=2)	Percolator q-Value (by Search Engine): L2 Sequest HT (ATZ CNX WT, Replicate=3)	Percolator PEP (by Search Engine): A2 Sequest HT (ATZ CRT WT, Replicate=1)	Percolator PEP (by Search Engine): B2 Sequest HT (ATZ CRT KO, Replicate=1)	Percolator PEP (by Search Engine): C2 Sequest HT (ATZ CRT KO, Replicate=2)	Percolator PEP (by Search Engine): D2 Sequest HT (ATZ CRT WT, Replicate=2)	Percolator PEP (by Search Engine): E2 Sequest HT (ATZ CNX WT, Replicate=1)	Percolator PEP (by Search Engine): F2 Sequest HT (ATZ CNX KO, Replicate=1)	Percolator PEP (by Search Engine): G2 Sequest HT (ATZ CNX WT, Replicate=2)	Percolator PEP (by Search Engine): H2 Sequest HT (ATZ CNX KO, Replicate=2)	Percolator PEP (by Search Engine): I2 Sequest HT (ATZ CRT KO, Replicate=3)	Percolator PEP (by Search Engine): J2 Sequest HT (ATZ CRT WT, Replicate=3)	Percolator PEP (by Search Engine): K2 Sequest HT (ATZ CNX KO, Replicate=3)	Percolator PEP (by Search Engine): L2 Sequest HT (ATZ CNX WT, Replicate=3)	XCorr (by Search Engine): A2 Sequest HT (ATZ CRT WT, Replicate=1)
	High	[R].TSGQTFANSNSSR.[S]		0.000166503	3.64943e-05	1	1	1	Q99661	Q99661 [457-469]	0			1356.61		2												7.91e-05													5.382e-05
	High	[K].DNLPLQENVTIQK.[Q]		0.000236479	3.64943e-05	1	1	4	Q99661	Q99661 [78-90]	0			1511.81		2			2	2	2	2						0.0008127			0.01131	0.004027	0.008274	9.804e-05							0.007094	6.575e-05		0.0671	0.1235	0.1643
	High	[K].ATCFAYGQTGSGK.[T]	1xCarbamidomethyl [C3]	0.000534436	8.18625e-05	1	1	2	Q99661	Q99661 [342-354]	0			1347.6		2						2						7.91e-05						9.804e-05							0.001158	0.0001565
	High	[R].DSFIGENSR.[T]		0.00109492	0.000272146	2	2	4	O00139; Q99661	O00139 [515-523]; Q99661 [550-558]	0			1024.47		2		2	2		2							7.91e-05		0.001337	0.0005809		0.004432								0.0004079				0.0575	0.005736	0.01896
	High	[K].FSLVDLAGNER.[G]		0.00161183	0.000305051	1	1	1	Q99661	Q99661 [488-498]	0		2	1220.63											8.256e-05													0.0005417
	High	[K].GKEIDFDDVAAINPELLQLLPLHPK.[D]		0.00241024	0.000435537	1	1	1	Q99661	Q99661 [53-77]	1			2785.51		4												7.91e-05													0.0009595
	High	[R].ITAQENDMEVELPAAANSR.[K]		0.00311465	0.000528821	1	1	3	Q99661	Q99661 [122-140]	0			2058.98		2			2			2						0.0001492			0.0002099			0.0001469							0.003302	0.001077				0.002894
	High	[R].LFPGLAIK.[I]		0.0114129	0.00118654	1	1	2	Q99661	Q99661 [11-18]	0			858.545		2						2						0.0007509						0.0005011							0.006358	0.004224
	High	[K].MIDMGSACR.[T]	1xCarbamidomethyl [C8]	0.0162179	0.00173128	1	1	2	Q99661	Q99661 [448-456]	0			1040.43		2						2						0.004588						0.0007218							0.0753	0.006047
	High	[R].SNGLIHSANVR.[T]		0.0426954	0.00397116	1	1	1	Q99661	Q99661 [22-32]	0			1167.62		2												0.001769													0.01859
	High	[K].AESALAQQAK.[H]		0.073912	0.00604739	1	1	1	Q99661	Q99661 [683-692]	0			1016.54		2												0.002781													0.03188
	High	[R].MVSEEMEEQVHSIR.[G]		0.116346	0.00798443	1	1	1	Q99661	Q99661 [164-177]	0			1703.77		2						2						0.003432						0.0109							0.04862	0.2544
	High	[R].LFPGLAIKIQR.[S]	1xDeamidated [Q10]	0.131321	0.00882816	1	1	1	Q99661	Q99661 [11-21]	1			1256.77		3		3				3	3			3		0.02109		0.02799				0.01483	0.08998	0.003417					0.4285	0.373	0.9162				0.5503	0.05049
High	P13010	X-ray repair cross-complementing protein 5 OS=Homo sapiens OX=9606 GN=XRCC5 PE=1 SV=3	0	474.296	73	48	547	47	732	82.7	5.81	33	29	32	32	24	22	33	26	22	23	23	31	73	65	65	64	28	25	39	38	31	35	35	49		7520	ENSG00000079246.15	XRCC5
	Confidence	Annotated Sequence	Modifications	Qvality PEP	Qvality q-value	# Protein Groups	# Proteins	# PSMs	Master Protein Accessions	Positions in Master Proteins	# Missed Cleavages	Charge (by Search Engine): C2 Sequest HT (ATZ CRT KO, Replicate=2)	Charge (by Search Engine): B2 Sequest HT (ATZ CRT KO, Replicate=1)	Theo. MH+ [Da]	Charge (by Search Engine): A2 Sequest HT (ATZ CRT WT, Replicate=1)	Charge (by Search Engine): E2 Sequest HT (ATZ CNX WT, Replicate=1)	Charge (by Search Engine): D2 Sequest HT (ATZ CRT WT, Replicate=2)	Charge (by Search Engine): K2 Sequest HT (ATZ CNX KO, Replicate=3)	Charge (by Search Engine): J2 Sequest HT (ATZ CRT WT, Replicate=3)	Charge (by Search Engine): H2 Sequest HT (ATZ CNX KO, Replicate=2)	Charge (by Search Engine): I2 Sequest HT (ATZ CRT KO, Replicate=3)	Charge (by Search Engine): F2 Sequest HT (ATZ CNX KO, Replicate=1)	Charge (by Search Engine): G2 Sequest HT (ATZ CNX WT, Replicate=2)	Percolator q-Value (by Search Engine): C2 Sequest HT (ATZ CRT KO, Replicate=2)	Percolator q-Value (by Search Engine): B2 Sequest HT (ATZ CRT KO, Replicate=1)	Charge (by Search Engine): L2 Sequest HT (ATZ CNX WT, Replicate=3)	Percolator q-Value (by Search Engine): A2 Sequest HT (ATZ CRT WT, Replicate=1)	Percolator q-Value (by Search Engine): E2 Sequest HT (ATZ CNX WT, Replicate=1)	Percolator q-Value (by Search Engine): D2 Sequest HT (ATZ CRT WT, Replicate=2)	Percolator q-Value (by Search Engine): K2 Sequest HT (ATZ CNX KO, Replicate=3)	Percolator q-Value (by Search Engine): J2 Sequest HT (ATZ CRT WT, Replicate=3)	Percolator q-Value (by Search Engine): H2 Sequest HT (ATZ CNX KO, Replicate=2)	Percolator q-Value (by Search Engine): I2 Sequest HT (ATZ CRT KO, Replicate=3)	Percolator q-Value (by Search Engine): F2 Sequest HT (ATZ CNX KO, Replicate=1)	Percolator q-Value (by Search Engine): G2 Sequest HT (ATZ CNX WT, Replicate=2)	Percolator q-Value (by Search Engine): L2 Sequest HT (ATZ CNX WT, Replicate=3)	Percolator PEP (by Search Engine): A2 Sequest HT (ATZ CRT WT, Replicate=1)	Percolator PEP (by Search Engine): B2 Sequest HT (ATZ CRT KO, Replicate=1)	Percolator PEP (by Search Engine): C2 Sequest HT (ATZ CRT KO, Replicate=2)	Percolator PEP (by Search Engine): D2 Sequest HT (ATZ CRT WT, Replicate=2)	Percolator PEP (by Search Engine): E2 Sequest HT (ATZ CNX WT, Replicate=1)	Percolator PEP (by Search Engine): F2 Sequest HT (ATZ CNX KO, Replicate=1)	Percolator PEP (by Search Engine): G2 Sequest HT (ATZ CNX WT, Replicate=2)	Percolator PEP (by Search Engine): H2 Sequest HT (ATZ CNX KO, Replicate=2)	Percolator PEP (by Search Engine): I2 Sequest HT (ATZ CRT KO, Replicate=3)	Percolator PEP (by Search Engine): J2 Sequest HT (ATZ CRT WT, Replicate=3)	Percolator PEP (by Search Engine): K2 Sequest HT (ATZ CNX KO, Replicate=3)	Percolator PEP (by Search Engine): L2 Sequest HT (ATZ CNX WT, Replicate=3)	XCorr (by Search Engine): A2 Sequest HT (ATZ CRT WT, Replicate=1)
	High	[KR].LLEGEESR.[IL]		0.00180999	0.000331991	3	3	6	P08670; Q9NSB2; P05787	P08670 [403-410]; Q9NSB2 [468-475]; P05787 [394-401]	0	2	2	932.468			2			2	2			0.0001535	8.256e-05				0.0003294			0.001471	0.0002943					0.001342	0.002158	0.002552				0.01559	0.004143
	High	[R].GGLVCGPEPLVAGSTLSR.[G]	1xCarbamidomethyl [C5]	0.00393771	0.000573847	1	1	2	Q9NSB2	Q9NSB2 [492-509]	0		2	1769.92			3								8.256e-05				0.004976									0.001445		0.149
	High	[K].FASFIDK.[V]		0.0101031	0.00110832	11	12	9	Q7Z794; Q86Y46; P35908; P04259; P02538; P48668; Q9NSB2; Q14CN4; P19013; P05787; P13647	Q7Z794 [175-181]; Q86Y46 [143-149]; P35908 [189-195]; P04259 [174-180]; P02538 [174-180]; P48668 [174-180]; Q9NSB2 [176-182]; Q14CN4 [136-142]; P19013 [162-168]; P05787 [102-108]; P13647 [179-185]	0	2	2	827.43	2	2	2		2			2	2	0.003377	0.007148		0.004157	0.003886	0.004057		0.02209			0.0005011	0.00231		0.07154	0.122	0.09473	0.1146	0.05935	0.003742	0.02419			0.3565			1.61
	High	[R].FLEQQNK.[IVLM]		0.0180434	0.00180576	9	11	7	P08670; P04259; P02538; Q14533; P48668; Q9NSB2; P05787; Q8N1N4; P13647	P08670 [123-129]; P04259 [183-189]; P02538 [183-189]; Q14533 [126-132]; P48668 [183-189]; Q9NSB2 [185-191]; P05787 [111-117]; Q8N1N4 [131-137]; P13647 [188-194]	0	2	2	906.468		2	2	2				2		0.0008492	0.003717	2		0.006454	0.0009495	0.002478				0.009134		0.008482		0.06249	0.02315	0.01565	0.1155	0.1944					0.03106	0.1853
High	P49368	T-complex protein 1 subunit gamma OS=Homo sapiens OX=9606 GN=CCT3 PE=1 SV=4	0	401.752	70	42	570	42	545	60.5	6.49	32	32	28	29	27	24	29	31	26	27	31	26	72	68	72	61	31	30	36	44	32	39	49	36	Acetyl [N-Term]	7203	ENSG00000163468.14	CCT3
	Confidence	Annotated Sequence	Modifications	Qvality PEP	Qvality q-value	# Protein Groups	# Proteins	# PSMs	Master Protein Accessions	Positions in Master Proteins	# Missed Cleavages	Charge (by Search Engine): C2 Sequest HT (ATZ CRT KO, Replicate=2)	Charge (by Search Engine): B2 Sequest HT (ATZ CRT KO, Replicate=1)	Theo. MH+ [Da]	Charge (by Search Engine): A2 Sequest HT (ATZ CRT WT, Replicate=1)	Charge (by Search Engine): E2 Sequest HT (ATZ CNX WT, Replicate=1)	Charge (by Search Engine): D2 Sequest HT (ATZ CRT WT, Replicate=2)	Charge (by Search Engine): K2 Sequest HT (ATZ CNX KO, Replicate=3)	Charge (by Search Engine): J2 Sequest HT (ATZ CRT WT, Replicate=3)	Charge (by Search Engine): H2 Sequest HT (ATZ CNX KO, Replicate=2)	Charge (by Search Engine): I2 Sequest HT (ATZ CRT KO, Replicate=3)	Charge (by Search Engine): F2 Sequest HT (ATZ CNX KO, Replicate=1)	Charge (by Search Engine): G2 Sequest HT (ATZ CNX WT, Replicate=2)	Percolator q-Value (by Search Engine): C2 Sequest HT (ATZ CRT KO, Replicate=2)	Percolator q-Value (by Search Engine): B2 Sequest HT (ATZ CRT KO, Replicate=1)	Charge (by Search Engine): L2 Sequest HT (ATZ CNX WT, Replicate=3)	Percolator q-Value (by Search Engine): A2 Sequest HT (ATZ CRT WT, Replicate=1)	Percolator q-Value (by Search Engine): E2 Sequest HT (ATZ CNX WT, Replicate=1)	Percolator q-Value (by Search Engine): D2 Sequest HT (ATZ CRT WT, Replicate=2)	Percolator q-Value (by Search Engine): K2 Sequest HT (ATZ CNX KO, Replicate=3)	Percolator q-Value (by Search Engine): J2 Sequest HT (ATZ CRT WT, Replicate=3)	Percolator q-Value (by Search Engine): H2 Sequest HT (ATZ CNX KO, Replicate=2)	Percolator q-Value (by Search Engine): I2 Sequest HT (ATZ CRT KO, Replicate=3)	Percolator q-Value (by Search Engine): F2 Sequest HT (ATZ CNX KO, Replicate=1)	Percolator q-Value (by Search Engine): G2 Sequest HT (ATZ CNX WT, Replicate=2)	Percolator q-Value (by Search Engine): L2 Sequest HT (ATZ CNX WT, Replicate=3)	Percolator PEP (by Search Engine): A2 Sequest HT (ATZ CRT WT, Replicate=1)	Percolator PEP (by Search Engine): B2 Sequest HT (ATZ CRT KO, Replicate=1)	Percolator PEP (by Search Engine): C2 Sequest HT (ATZ CRT KO, Replicate=2)	Percolator PEP (by Search Engine): D2 Sequest HT (ATZ CRT WT, Replicate=2)	Percolator PEP (by Search Engine): E2 Sequest HT (ATZ CNX WT, Replicate=1)	Percolator PEP (by Search Engine): F2 Sequest HT (ATZ CNX KO, Replicate=1)	Percolator PEP (by Search Engine): G2 Sequest HT (ATZ CNX WT, Replicate=2)	Percolator PEP (by Search Engine): H2 Sequest HT (ATZ CNX KO, Replicate=2)	Percolator PEP (by Search Engine): I2 Sequest HT (ATZ CRT KO, Replicate=3)	Percolator PEP (by Search Engine): J2 Sequest HT (ATZ CRT WT, Replicate=3)	Percolator PEP (by Search Engine): K2 Sequest HT (ATZ CNX KO, Replicate=3)	Percolator PEP (by Search Engine): L2 Sequest HT (ATZ CNX WT, Replicate=3)	XCorr (by Search Engine): A2 Sequest HT (ATZ CRT WT, Replicate=1)
	High	[R].VENLQAVQTDFSSDPLQK.[V]	1xDeamidated [Q]	1.27013e-05	3.64943e-05	1	1	2	Q9HCU5	Q9HCU5 [141-158]	0			2019.99			2		3			2							5.607e-05		0.214			0.0002721						9.047e-06		0.002228				1
	High	[R].VENLQAVQTDFSSDPLQK.[V]		3.01687e-06	3.64943e-05	1	1	8	Q9HCU5	Q9HCU5 [141-158]	0			2019		2	3	2	2	2	2	2	2			2		7.91e-05	0.0003714	0.0001634	0.2741	0.0001271	0.001964	0.0005011	0.007461	0.0001152				0.002974	1.494e-05	0.00452	0.09028	4.631e-06	0.02366	1	0.00317	7.592e-07
	High	[R].EAHGIVVTDVAFLPEK.[G]		0.000126889	3.64943e-05	1	1	2	Q9HCU5	Q9HCU5 [340-355]	0			1724.92				3		3										9.957e-05		0.0003291												0.002888			4.861e-05
	High	[K].AHEGEIEDLALGPDGK.[L]		0.000300183	3.64943e-05	1	1	2	Q9HCU5	Q9HCU5 [194-209]	0			1650.8	3				3								6.965e-05				0.0001227						0.0001215									0.0002323			1.88
	High	[R].APFPLYALQVDPSTGLLIAAGGGGAAK.[T]		0.000192224	3.64943e-05	1	1	3	Q9HCU5	Q9HCU5 [12-38]	0			2555.39	3						3		3				6.965e-05						0.0001199		0.000313		0.002822						0.0006911		5.393e-05				2.73
	High	[R].ATMNLALAGDILAAGQDAHCQLLR.[F]	1xCarbamidomethyl [C20]; 1xDeamidated [N4]	0.00036599	3.64943e-05	1	1	1	Q9HCU5	Q9HCU5 [71-94]	0			2524.26	3												6.965e-05										0.0001503												2.51
	High	[R].ATMNLALAGDILAAGQDAHCQLLR.[F]	1xCarbamidomethyl [C20]	2.39711e-08	3.64943e-05	1	1	1	Q9HCU5	Q9HCU5 [71-94]	0			2523.28					3							3					0.07264					0.0001152										0.8621		4.813e-09
	High	[R].FGQVPDQPAGLR.[L]		0.00132862	0.000272146	1	1	5	Q9HCU5	Q9HCU5 [252-263]	0			1284.67				2	2	2	2		2			2				0.00236	0.403	0.0002608	0.0002943		0.000313	0.002346							0.0003717	0.001527	0.004213	1	0.02996	0.02156
High	P50990	T-complex protein 1 subunit theta OS=Homo sapiens OX=9606 GN=CCT8 PE=1 SV=4	0	347.238	78	45	560	45	548	59.6	5.6	35	36	34	33	25	26	32	31	28	27	27	30	72	77	70	65	28	30	37	45	30	34	34	38		10694	ENSG00000156261.12	CCT8
	Confidence	Annotated Sequence	Modifications	Qvality PEP	Qvality q-value	# Protein Groups	# Proteins	# PSMs	Master Protein Accessions	Positions in Master Proteins	# Missed Cleavages	Charge (by Search Engine): C2 Sequest HT (ATZ CRT KO, Replicate=2)	Charge (by Search Engine): B2 Sequest HT (ATZ CRT KO, Replicate=1)	Theo. MH+ [Da]	Charge (by Search Engine): A2 Sequest HT (ATZ CRT WT, Replicate=1)	Charge (by Search Engine): E2 Sequest HT (ATZ CNX WT, Replicate=1)	Charge (by Search Engine): D2 Sequest HT (ATZ CRT WT, Replicate=2)	Charge (by Search Engine): K2 Sequest HT (ATZ CNX KO, Replicate=3)	Charge (by Search Engine): J2 Sequest HT (ATZ CRT WT, Replicate=3)	Charge (by Search Engine): H2 Sequest HT (ATZ CNX KO, Replicate=2)	Charge (by Search Engine): I2 Sequest HT (ATZ CRT KO, Replicate=3)	Charge (by Search Engine): F2 Sequest HT (ATZ CNX KO, Replicate=1)	Charge (by Search Engine): G2 Sequest HT (ATZ CNX WT, Replicate=2)	Percolator q-Value (by Search Engine): C2 Sequest HT (ATZ CRT KO, Replicate=2)	Percolator q-Value (by Search Engine): B2 Sequest HT (ATZ CRT KO, Replicate=1)	Charge (by Search Engine): L2 Sequest HT (ATZ CNX WT, Replicate=3)	Percolator q-Value (by Search Engine): A2 Sequest HT (ATZ CRT WT, Replicate=1)	Percolator q-Value (by Search Engine): E2 Sequest HT (ATZ CNX WT, Replicate=1)	Percolator q-Value (by Search Engine): D2 Sequest HT (ATZ CRT WT, Replicate=2)	Percolator q-Value (by Search Engine): K2 Sequest HT (ATZ CNX KO, Replicate=3)	Percolator q-Value (by Search Engine): J2 Sequest HT (ATZ CRT WT, Replicate=3)	Percolator q-Value (by Search Engine): H2 Sequest HT (ATZ CNX KO, Replicate=2)	Percolator q-Value (by Search Engine): I2 Sequest HT (ATZ CRT KO, Replicate=3)	Percolator q-Value (by Search Engine): F2 Sequest HT (ATZ CNX KO, Replicate=1)	Percolator q-Value (by Search Engine): G2 Sequest HT (ATZ CNX WT, Replicate=2)	Percolator q-Value (by Search Engine): L2 Sequest HT (ATZ CNX WT, Replicate=3)	Percolator PEP (by Search Engine): A2 Sequest HT (ATZ CRT WT, Replicate=1)	Percolator PEP (by Search Engine): B2 Sequest HT (ATZ CRT KO, Replicate=1)	Percolator PEP (by Search Engine): C2 Sequest HT (ATZ CRT KO, Replicate=2)	Percolator PEP (by Search Engine): D2 Sequest HT (ATZ CRT WT, Replicate=2)	Percolator PEP (by Search Engine): E2 Sequest HT (ATZ CNX WT, Replicate=1)	Percolator PEP (by Search Engine): F2 Sequest HT (ATZ CNX KO, Replicate=1)	Percolator PEP (by Search Engine): G2 Sequest HT (ATZ CNX WT, Replicate=2)	Percolator PEP (by Search Engine): H2 Sequest HT (ATZ CNX KO, Replicate=2)	Percolator PEP (by Search Engine): I2 Sequest HT (ATZ CRT KO, Replicate=3)	Percolator PEP (by Search Engine): J2 Sequest HT (ATZ CRT WT, Replicate=3)	Percolator PEP (by Search Engine): K2 Sequest HT (ATZ CNX KO, Replicate=3)	Percolator PEP (by Search Engine): L2 Sequest HT (ATZ CNX WT, Replicate=3)	XCorr (by Search Engine): A2 Sequest HT (ATZ CRT WT, Replicate=1)
	High	[R].IKAQDEAFALQDVPLSSVVR.[S]		2.63185e-06	3.64943e-05	1	1	2	Q9Y3B7	Q9Y3B7 [123-142]	1			2186.18				3								3				9.957e-05						0.0001152											0.00124	6.613e-07
	High	[K].AQDEAFALQDVPLSSVVR.[S]	1xDeamidated [Q9]	0.000195315	3.64943e-05	1	1	1	Q9Y3B7	Q9Y3B7 [125-142]	0			1945.99						2												0.0001271												4.561e-05
	High	[K].AQDEAFALQDVPLSSVVR.[S]		6.11632e-06	3.64943e-05	1	1	4	Q9Y3B7	Q9Y3B7 [125-142]	0			1945	2				2	2	2						0.000127				0.0001227	0.001112	0.0001199				0.005307							0.01095	3.921e-05	1.411e-06			1.24
	High	[R].AGLAMPGPPLGPVLGQR.[G]		4.03479e-05	3.64943e-05	1	1	7	Q9Y3B7	Q9Y3B7 [26-42]	0	2	2	1630.91	2		2	2					2	5.464e-05	0.005491		0.000127		5.607e-05	9.957e-05					0.003899		0.004332	0.09504	0.0005387	2.973e-05			0.05008				0.0011		1.71
	High	[K].DLSSEELAAFQK.[E]		3.72373e-05	3.64943e-05	1	1	3	Q9Y3B7	Q9Y3B7 [158-169]	0			1337.66		2		2								2		7.91e-05		9.957e-05						0.0001152					1.107e-05						5.18e-05	3.088e-05
	High	[K].IGQPTVSYFLK.[A]		0.00110343	0.000272146	1	1	1	Q9Y3B7	Q9Y3B7 [82-92]	0			1252.69					2												0.0001227															0.0003283
	High	[K].EVAGLVTLK.[H]		0.00116489	0.000272146	1	1	4	Q9Y3B7	Q9Y3B7 [107-115]	0			929.567					2			2	2			2					0.0002099			0.0001469	0.0005228	0.0001989						0.001166	0.005354			0.003218		0.0004059
	High	[R].AIFLAAQK.[E]		0.0176045	0.00174976	1	1	2	Q9Y3B7	Q9Y3B7 [172-179]	0			861.519	2			2									0.003545			0.0004512							0.05287										0.00968		1.85
High	P23526	Adenosylhomocysteinase OS=Homo sapiens OX=9606 GN=AHCY PE=1 SV=4	0	237.199	64	31	460	29	432	47.7	6.34	22	24	19	20	23	24	19	21	21	20	22	19	71	75	40	38	35	35	28	26	28	31	31	22	Met-loss+Acetyl [N-Term]	191	ENSG00000101444.12	AHCY
	Confidence	Annotated Sequence	Modifications	Qvality PEP	Qvality q-value	# Protein Groups	# Proteins	# PSMs	Master Protein Accessions	Positions in Master Proteins	# Missed Cleavages	Charge (by Search Engine): C2 Sequest HT (ATZ CRT KO, Replicate=2)	Charge (by Search Engine): B2 Sequest HT (ATZ CRT KO, Replicate=1)	Theo. MH+ [Da]	Charge (by Search Engine): A2 Sequest HT (ATZ CRT WT, Replicate=1)	Charge (by Search Engine): E2 Sequest HT (ATZ CNX WT, Replicate=1)	Charge (by Search Engine): D2 Sequest HT (ATZ CRT WT, Replicate=2)	Charge (by Search Engine): K2 Sequest HT (ATZ CNX KO, Replicate=3)	Charge (by Search Engine): J2 Sequest HT (ATZ CRT WT, Replicate=3)	Charge (by Search Engine): H2 Sequest HT (ATZ CNX KO, Replicate=2)	Charge (by Search Engine): I2 Sequest HT (ATZ CRT KO, Replicate=3)	Charge (by Search Engine): F2 Sequest HT (ATZ CNX KO, Replicate=1)	Charge (by Search Engine): G2 Sequest HT (ATZ CNX WT, Replicate=2)	Percolator q-Value (by Search Engine): C2 Sequest HT (ATZ CRT KO, Replicate=2)	Percolator q-Value (by Search Engine): B2 Sequest HT (ATZ CRT KO, Replicate=1)	Charge (by Search Engine): L2 Sequest HT (ATZ CNX WT, Replicate=3)	Percolator q-Value (by Search Engine): A2 Sequest HT (ATZ CRT WT, Replicate=1)	Percolator q-Value (by Search Engine): E2 Sequest HT (ATZ CNX WT, Replicate=1)	Percolator q-Value (by Search Engine): D2 Sequest HT (ATZ CRT WT, Replicate=2)	Percolator q-Value (by Search Engine): K2 Sequest HT (ATZ CNX KO, Replicate=3)	Percolator q-Value (by Search Engine): J2 Sequest HT (ATZ CRT WT, Replicate=3)	Percolator q-Value (by Search Engine): H2 Sequest HT (ATZ CNX KO, Replicate=2)	Percolator q-Value (by Search Engine): I2 Sequest HT (ATZ CRT KO, Replicate=3)	Percolator q-Value (by Search Engine): F2 Sequest HT (ATZ CNX KO, Replicate=1)	Percolator q-Value (by Search Engine): G2 Sequest HT (ATZ CNX WT, Replicate=2)	Percolator q-Value (by Search Engine): L2 Sequest HT (ATZ CNX WT, Replicate=3)	Percolator PEP (by Search Engine): A2 Sequest HT (ATZ CRT WT, Replicate=1)	Percolator PEP (by Search Engine): B2 Sequest HT (ATZ CRT KO, Replicate=1)	Percolator PEP (by Search Engine): C2 Sequest HT (ATZ CRT KO, Replicate=2)	Percolator PEP (by Search Engine): D2 Sequest HT (ATZ CRT WT, Replicate=2)	Percolator PEP (by Search Engine): E2 Sequest HT (ATZ CNX WT, Replicate=1)	Percolator PEP (by Search Engine): F2 Sequest HT (ATZ CNX KO, Replicate=1)	Percolator PEP (by Search Engine): G2 Sequest HT (ATZ CNX WT, Replicate=2)	Percolator PEP (by Search Engine): H2 Sequest HT (ATZ CNX KO, Replicate=2)	Percolator PEP (by Search Engine): I2 Sequest HT (ATZ CRT KO, Replicate=3)	Percolator PEP (by Search Engine): J2 Sequest HT (ATZ CRT WT, Replicate=3)	Percolator PEP (by Search Engine): K2 Sequest HT (ATZ CNX KO, Replicate=3)	Percolator PEP (by Search Engine): L2 Sequest HT (ATZ CNX WT, Replicate=3)	XCorr (by Search Engine): A2 Sequest HT (ATZ CRT WT, Replicate=1)
	High	[R].ESDVPLKTEEFEVTK.[T]		9.46605e-08	3.64943e-05	1	1	13	Q969H8	Q969H8 [131-145]	1	3	3	1750.87	3	2	2			3		2	3	5.464e-05	8.256e-05	3	6.965e-05	0.006963	5.607e-05			0.0001271		0.006083	0.000313	0.0001152	0.0001541	0.0001072	2.639e-05	5.806e-08	0.1228	0.1049	0.0001534	1.157e-06				9.285e-07	2.8
	High	[K].TAVAHRPGAFK.[A]		0.0013917	0.000272146	1	1	3	Q969H8	Q969H8 [146-156]	0	2		1154.64		2	2							0.0002877				0.0001492	0.0002023										0.008214	0.001153	0.002395
	High	[K].SYLYFTQFK.[A]		0.00170144	0.000331991	1	1	8	Q969H8	Q969H8 [101-109]	0		2	1196.6	2		2		2	2	2		2		8.256e-05		6.965e-05		0.000242		0.001032	0.0002044	0.0006205		0.000313		0.001014	0.001386		0.001418			0.0006706	0.0006956	0.009404	0.01389			2.14
High	Q7KZF4	Staphylococcal nuclease domain-containing protein 1 OS=Homo sapiens OX=9606 GN=SND1 PE=1 SV=1	0	446.137	70	53	514	53	910	101.9	7.17	34	24	35	26	26	23	36	33	33	33	31	32	69	39	71	43	28	24	43	39	42	41	36	39	Met-loss+Acetyl [N-Term]	27044	ENSG00000197157.10	SND1
	Confidence	Annotated Sequence	Modifications	Qvality PEP	Qvality q-value	# Protein Groups	# Proteins	# PSMs	Master Protein Accessions	Positions in Master Proteins	# Missed Cleavages	Charge (by Search Engine): C2 Sequest HT (ATZ CRT KO, Replicate=2)	Charge (by Search Engine): B2 Sequest HT (ATZ CRT KO, Replicate=1)	Theo. MH+ [Da]	Charge (by Search Engine): A2 Sequest HT (ATZ CRT WT, Replicate=1)	Charge (by Search Engine): E2 Sequest HT (ATZ CNX WT, Replicate=1)	Charge (by Search Engine): D2 Sequest HT (ATZ CRT WT, Replicate=2)	Charge (by Search Engine): K2 Sequest HT (ATZ CNX KO, Replicate=3)	Charge (by Search Engine): J2 Sequest HT (ATZ CRT WT, Replicate=3)	Charge (by Search Engine): H2 Sequest HT (ATZ CNX KO, Replicate=2)	Charge (by Search Engine): I2 Sequest HT (ATZ CRT KO, Replicate=3)	Charge (by Search Engine): F2 Sequest HT (ATZ CNX KO, Replicate=1)	Charge (by Search Engine): G2 Sequest HT (ATZ CNX WT, Replicate=2)	Percolator q-Value (by Search Engine): C2 Sequest HT (ATZ CRT KO, Replicate=2)	Percolator q-Value (by Search Engine): B2 Sequest HT (ATZ CRT KO, Replicate=1)	Charge (by Search Engine): L2 Sequest HT (ATZ CNX WT, Replicate=3)	Percolator q-Value (by Search Engine): A2 Sequest HT (ATZ CRT WT, Replicate=1)	Percolator q-Value (by Search Engine): E2 Sequest HT (ATZ CNX WT, Replicate=1)	Percolator q-Value (by Search Engine): D2 Sequest HT (ATZ CRT WT, Replicate=2)	Percolator q-Value (by Search Engine): K2 Sequest HT (ATZ CNX KO, Replicate=3)	Percolator q-Value (by Search Engine): J2 Sequest HT (ATZ CRT WT, Replicate=3)	Percolator q-Value (by Search Engine): H2 Sequest HT (ATZ CNX KO, Replicate=2)	Percolator q-Value (by Search Engine): I2 Sequest HT (ATZ CRT KO, Replicate=3)	Percolator q-Value (by Search Engine): F2 Sequest HT (ATZ CNX KO, Replicate=1)	Percolator q-Value (by Search Engine): G2 Sequest HT (ATZ CNX WT, Replicate=2)	Percolator q-Value (by Search Engine): L2 Sequest HT (ATZ CNX WT, Replicate=3)	Percolator PEP (by Search Engine): A2 Sequest HT (ATZ CRT WT, Replicate=1)	Percolator PEP (by Search Engine): B2 Sequest HT (ATZ CRT KO, Replicate=1)	Percolator PEP (by Search Engine): C2 Sequest HT (ATZ CRT KO, Replicate=2)	Percolator PEP (by Search Engine): D2 Sequest HT (ATZ CRT WT, Replicate=2)	Percolator PEP (by Search Engine): E2 Sequest HT (ATZ CNX WT, Replicate=1)	Percolator PEP (by Search Engine): F2 Sequest HT (ATZ CNX KO, Replicate=1)	Percolator PEP (by Search Engine): G2 Sequest HT (ATZ CNX WT, Replicate=2)	Percolator PEP (by Search Engine): H2 Sequest HT (ATZ CNX KO, Replicate=2)	Percolator PEP (by Search Engine): I2 Sequest HT (ATZ CRT KO, Replicate=3)	Percolator PEP (by Search Engine): J2 Sequest HT (ATZ CRT WT, Replicate=3)	Percolator PEP (by Search Engine): K2 Sequest HT (ATZ CNX KO, Replicate=3)	Percolator PEP (by Search Engine): L2 Sequest HT (ATZ CNX WT, Replicate=3)	XCorr (by Search Engine): A2 Sequest HT (ATZ CRT WT, Replicate=1)
	High	[K].HYQEEGQGTEVVQGVLLGLVVEDR.[L]		2.67447e-06	3.64943e-05	1	1	1	O15372	O15372 [52-75]	0			2654.34			3												5.607e-05											1.814e-06
	High	[K].TAQGSLSLK.[A]		9.98102e-05	3.64943e-05	1	1	7	O15372	O15372 [157-165]	0		2	904.51		2	2	2	2		2	2			0.0008379	2		0.001168	0.0003714	0.0001634	0.0295		0.002373	0.0002108		0.0001152		0.01307		0.002932	0.009621	0.001848			0.0304	0.4723	0.002197	2.996e-05
	High	[K].EGTGSTATSSSSTAGAAGK.[G]		1.38478e-09	3.64943e-05	1	1	10	O15372	O15372 [6-24]	0	2	2	1627.74		2	2	2	2	2	2	2		5.464e-05	8.256e-05	2		7.91e-05	5.607e-05	9.957e-05	0.0001227	0.001243	0.0008499	9.804e-05		0.0001152		4.953e-09	9.495e-08	7.409e-10	3.639e-06	0.0001206		0.0114	0.01289	0.0006144	1.478e-06	9.47e-07
	High	[K].EFTAQNLGK.[L]		0.000916016	0.000202625	1	1	2	O15372	O15372 [332-340]	0			1007.52			2					2							0.0001052					0.000401						0.0007467		0.00255
	High	[K].LFMAQALQEYNN.[-]		0.00149196	0.000305051	1	1	1	O15372	O15372 [341-352]	0			1441.68		2			2			2						7.91e-05			0.04709			0.0705							0.0005688	1				0.6892
	High	[R].MDSLLIAGQINTYCQNIK.[E]	1xCarbamidomethyl [C14]	0.00150353	0.000305051	1	1	2	O15372	O15372 [314-331]	0			2082.04		2						2						7.91e-05						0.0002108							0.0005732	0.001444
	High	[K].SAVADKHELLSLASSNHLGK.[N]		0.00306651	0.000496672	1	1	1	O15372	O15372 [222-241]	1			2077.1			3												0.0003294											0.002569
High	P07737	Profilin-1 OS=Homo sapiens OX=9606 GN=PFN1 PE=1 SV=2	0	155.474	94	15	451	15	140	15	8.27	9	9	11	11	12	10	13	13	12	11	10	11	69	57	72	76	19	17	24	23	24	23	22	25	Met-loss+Acetyl [N-Term]	5216	ENSG00000108518.7	PFN1
	Confidence	Annotated Sequence	Modifications	Qvality PEP	Qvality q-value	# Protein Groups	# Proteins	# PSMs	Master Protein Accessions	Positions in Master Proteins	# Missed Cleavages	Charge (by Search Engine): C2 Sequest HT (ATZ CRT KO, Replicate=2)	Charge (by Search Engine): B2 Sequest HT (ATZ CRT KO, Replicate=1)	Theo. MH+ [Da]	Charge (by Search Engine): A2 Sequest HT (ATZ CRT WT, Replicate=1)	Charge (by Search Engine): E2 Sequest HT (ATZ CNX WT, Replicate=1)	Charge (by Search Engine): D2 Sequest HT (ATZ CRT WT, Replicate=2)	Charge (by Search Engine): K2 Sequest HT (ATZ CNX KO, Replicate=3)	Charge (by Search Engine): J2 Sequest HT (ATZ CRT WT, Replicate=3)	Charge (by Search Engine): H2 Sequest HT (ATZ CNX KO, Replicate=2)	Charge (by Search Engine): I2 Sequest HT (ATZ CRT KO, Replicate=3)	Charge (by Search Engine): F2 Sequest HT (ATZ CNX KO, Replicate=1)	Charge (by Search Engine): G2 Sequest HT (ATZ CNX WT, Replicate=2)	Percolator q-Value (by Search Engine): C2 Sequest HT (ATZ CRT KO, Replicate=2)	Percolator q-Value (by Search Engine): B2 Sequest HT (ATZ CRT KO, Replicate=1)	Charge (by Search Engine): L2 Sequest HT (ATZ CNX WT, Replicate=3)	Percolator q-Value (by Search Engine): A2 Sequest HT (ATZ CRT WT, Replicate=1)	Percolator q-Value (by Search Engine): E2 Sequest HT (ATZ CNX WT, Replicate=1)	Percolator q-Value (by Search Engine): D2 Sequest HT (ATZ CRT WT, Replicate=2)	Percolator q-Value (by Search Engine): K2 Sequest HT (ATZ CNX KO, Replicate=3)	Percolator q-Value (by Search Engine): J2 Sequest HT (ATZ CRT WT, Replicate=3)	Percolator q-Value (by Search Engine): H2 Sequest HT (ATZ CNX KO, Replicate=2)	Percolator q-Value (by Search Engine): I2 Sequest HT (ATZ CRT KO, Replicate=3)	Percolator q-Value (by Search Engine): F2 Sequest HT (ATZ CNX KO, Replicate=1)	Percolator q-Value (by Search Engine): G2 Sequest HT (ATZ CNX WT, Replicate=2)	Percolator q-Value (by Search Engine): L2 Sequest HT (ATZ CNX WT, Replicate=3)	Percolator PEP (by Search Engine): A2 Sequest HT (ATZ CRT WT, Replicate=1)	Percolator PEP (by Search Engine): B2 Sequest HT (ATZ CRT KO, Replicate=1)	Percolator PEP (by Search Engine): C2 Sequest HT (ATZ CRT KO, Replicate=2)	Percolator PEP (by Search Engine): D2 Sequest HT (ATZ CRT WT, Replicate=2)	Percolator PEP (by Search Engine): E2 Sequest HT (ATZ CNX WT, Replicate=1)	Percolator PEP (by Search Engine): F2 Sequest HT (ATZ CNX KO, Replicate=1)	Percolator PEP (by Search Engine): G2 Sequest HT (ATZ CNX WT, Replicate=2)	Percolator PEP (by Search Engine): H2 Sequest HT (ATZ CNX KO, Replicate=2)	Percolator PEP (by Search Engine): I2 Sequest HT (ATZ CRT KO, Replicate=3)	Percolator PEP (by Search Engine): J2 Sequest HT (ATZ CRT WT, Replicate=3)	Percolator PEP (by Search Engine): K2 Sequest HT (ATZ CNX KO, Replicate=3)	Percolator PEP (by Search Engine): L2 Sequest HT (ATZ CNX WT, Replicate=3)	XCorr (by Search Engine): A2 Sequest HT (ATZ CRT WT, Replicate=1)
	High	[R].NHNSLLSLPQEPYSFSEPAQQAMR.[K]		1.18533e-07	3.64943e-05	1	1	6	P10253	P10253 [673-696]	0	3	3	2744.31		3		3		3	3			5.464e-05	0.003119			7.91e-05		0.0001634		0.0002044	0.005095					0.04745	1.477e-07		0.0003807			0.0003185	0.06944		0.002915
	High	[R].VTSEGAGLQLQK.[V]		5.08477e-06	3.64943e-05	1	1	5	P10253	P10253 [892-903]	0	2		1230.67		2	2			2		2		5.464e-05				7.91e-05	5.607e-05			0.0002608		0.0001469					6.095e-06	0.0002023	6.214e-05	0.0006572		0.001904
	High	[R].QQPMALAVALTK.[G]		8.23581e-05	3.64943e-05	1	1	1	P10253	P10253 [838-849]	0	2		1270.72										5.464e-05															9.639e-05
	High	[R].AGYIIPLQGPGLTTTESR.[Q]		0.000147702	3.64943e-05	1	1	9	P10253	P10253 [820-837]	0	2		1874		2		2	2	2	2	2	2	5.464e-05		2		0.0001492		0.0001634	0.001731	0.0005273	0.002167	0.003036	0.001344	0.0001989			0.0001723		0.003047	0.03997	0.01294	0.004667	0.026	0.01823	0.00216	0.0003586
	High	[R].DFPAMVQELHQGGR.[R]	1xDeamidated [Q7]	1.55247e-05	3.64943e-05	1	1	1	P10253	P10253 [423-436]	0	2		1585.74										5.464e-05															1.838e-05
	High	[R].GAYTQVIFLAR.[N]		0.000526104	8.18625e-05	1	1	1	P10253	P10253 [871-881]	0			1238.69		2												7.91e-05													0.0001829
	High	[K].AITQEQCEAR.[G]	1xCarbamidomethyl [C7]	0.0111377	0.00116246	1	1	1	P10253	P10253 [97-106]	0			1205.56		2												0.0004949													0.004846
High	P25705	ATP synthase subunit alpha, mitochondrial OS=Homo sapiens OX=9606 GN=ATP5F1A PE=1 SV=1	0	315.166	63	34	513	34	553	59.7	9.13	27	23	22	23	23	22	27	25	23	20	22	23	68	60	56	52	28	27	41	36	38	34	36	37		498	ENSG00000152234.15	ATP5A1
	Confidence	Annotated Sequence	Modifications	Qvality PEP	Qvality q-value	# Protein Groups	# Proteins	# PSMs	Master Protein Accessions	Positions in Master Proteins	# Missed Cleavages	Charge (by Search Engine): C2 Sequest HT (ATZ CRT KO, Replicate=2)	Charge (by Search Engine): B2 Sequest HT (ATZ CRT KO, Replicate=1)	Theo. MH+ [Da]	Charge (by Search Engine): A2 Sequest HT (ATZ CRT WT, Replicate=1)	Charge (by Search Engine): E2 Sequest HT (ATZ CNX WT, Replicate=1)	Charge (by Search Engine): D2 Sequest HT (ATZ CRT WT, Replicate=2)	Charge (by Search Engine): K2 Sequest HT (ATZ CNX KO, Replicate=3)	Charge (by Search Engine): J2 Sequest HT (ATZ CRT WT, Replicate=3)	Charge (by Search Engine): H2 Sequest HT (ATZ CNX KO, Replicate=2)	Charge (by Search Engine): I2 Sequest HT (ATZ CRT KO, Replicate=3)	Charge (by Search Engine): F2 Sequest HT (ATZ CNX KO, Replicate=1)	Charge (by Search Engine): G2 Sequest HT (ATZ CNX WT, Replicate=2)	Percolator q-Value (by Search Engine): C2 Sequest HT (ATZ CRT KO, Replicate=2)	Percolator q-Value (by Search Engine): B2 Sequest HT (ATZ CRT KO, Replicate=1)	Charge (by Search Engine): L2 Sequest HT (ATZ CNX WT, Replicate=3)	Percolator q-Value (by Search Engine): A2 Sequest HT (ATZ CRT WT, Replicate=1)	Percolator q-Value (by Search Engine): E2 Sequest HT (ATZ CNX WT, Replicate=1)	Percolator q-Value (by Search Engine): D2 Sequest HT (ATZ CRT WT, Replicate=2)	Percolator q-Value (by Search Engine): K2 Sequest HT (ATZ CNX KO, Replicate=3)	Percolator q-Value (by Search Engine): J2 Sequest HT (ATZ CRT WT, Replicate=3)	Percolator q-Value (by Search Engine): H2 Sequest HT (ATZ CNX KO, Replicate=2)	Percolator q-Value (by Search Engine): I2 Sequest HT (ATZ CRT KO, Replicate=3)	Percolator q-Value (by Search Engine): F2 Sequest HT (ATZ CNX KO, Replicate=1)	Percolator q-Value (by Search Engine): G2 Sequest HT (ATZ CNX WT, Replicate=2)	Percolator q-Value (by Search Engine): L2 Sequest HT (ATZ CNX WT, Replicate=3)	Percolator PEP (by Search Engine): A2 Sequest HT (ATZ CRT WT, Replicate=1)	Percolator PEP (by Search Engine): B2 Sequest HT (ATZ CRT KO, Replicate=1)	Percolator PEP (by Search Engine): C2 Sequest HT (ATZ CRT KO, Replicate=2)	Percolator PEP (by Search Engine): D2 Sequest HT (ATZ CRT WT, Replicate=2)	Percolator PEP (by Search Engine): E2 Sequest HT (ATZ CNX WT, Replicate=1)	Percolator PEP (by Search Engine): F2 Sequest HT (ATZ CNX KO, Replicate=1)	Percolator PEP (by Search Engine): G2 Sequest HT (ATZ CNX WT, Replicate=2)	Percolator PEP (by Search Engine): H2 Sequest HT (ATZ CNX KO, Replicate=2)	Percolator PEP (by Search Engine): I2 Sequest HT (ATZ CRT KO, Replicate=3)	Percolator PEP (by Search Engine): J2 Sequest HT (ATZ CRT WT, Replicate=3)	Percolator PEP (by Search Engine): K2 Sequest HT (ATZ CNX KO, Replicate=3)	Percolator PEP (by Search Engine): L2 Sequest HT (ATZ CNX WT, Replicate=3)	XCorr (by Search Engine): A2 Sequest HT (ATZ CRT WT, Replicate=1)
	High	[R].LEALLEAAGIGK.[L]		6.96034e-05	3.64943e-05	2	2	1	Q8IWZ3; O75179	Q8IWZ3 [146-157]; O75179 [175-186]	0			1184.69						2												0.0001271												1.494e-05
	High	[K].TGLTPLMEAASGGYAEVGR.[V]		1.22714e-06	3.64943e-05	2	2	10	Q8IWZ3; O75179	Q8IWZ3 [1256-1274]; O75179 [1284-1302]	0		2	1879.92	2	2		2	2	2	2	2	2		0.0003843	2	6.965e-05	7.91e-05		9.957e-05	0.0001227	0.0003291	0.0001199	9.804e-05	0.000313	0.0001152	0.0001585	0.002543			0.0002554	2.451e-07	0.0007683	0.002398	0.0002277	0.001345	0.0001315	3.155e-05	1.62
	High	[R].GANLEEVNDEGYTPLMEAAR.[E]		0.000596478	0.000124878	1	1	7	Q8IWZ3	Q8IWZ3 [461-480]	0			2179		2		2	2	2	2	2				2		0.0003677		9.957e-05	0.005998	0.009932	0.001452	0.0001469		0.0001152					0.003639	0.000777		0.1843	0.01959	0.08005	0.0007382	0.0001969
	High	[K].ILLNAGAEINSR.[T]		0.00113815	0.000272146	2	2	1	Q8IWZ3; O75179	Q8IWZ3 [1173-1184]; O75179 [1201-1212]	0			1270.71			2												0.0002023											0.0009341
	High	[R].TKDTPLSLACSGGR.[Q]	1xCarbamidomethyl [C10]	0.00387641	0.000573847	2	2	1	Q8IWZ3; O75179	Q8IWZ3 [1121-1134]; O75179 [1149-1162]	1			1462.73								3												0.0002108								0.001359
	High	[R].QEVVDLLLAR.[G]		0.00575481	0.00062503	1	1	2	Q8IWZ3	Q8IWZ3 [1135-1144]	0			1155.67						2	2											0.001243	0.0001199											0.01167	0.001984
	High	[R].GANLEEVNDEGYTPLMEAAR.[E]	1xDeamidated [N]	0.0570142	0.00502588	1	1	2	Q8IWZ3	Q8IWZ3 [461-480]	0			2179.98		2						3				2		0.00375						0.1025		0.002346					0.05395	1						0.02208
High	P42704	Leucine-rich PPR motif-containing protein, mitochondrial OS=Homo sapiens OX=9606 GN=LRPPRC PE=1 SV=3	0	548.589	63	74	648	74	1394	157.8	6.13	42	37	37	35	32	28	54	51	51	49	47	51	67	56	64	54	33	30	59	54	58	58	54	61		10128	ENSG00000138095.18	LRPPRC
	Confidence	Annotated Sequence	Modifications	Qvality PEP	Qvality q-value	# Protein Groups	# Proteins	# PSMs	Master Protein Accessions	Positions in Master Proteins	# Missed Cleavages	Charge (by Search Engine): C2 Sequest HT (ATZ CRT KO, Replicate=2)	Charge (by Search Engine): B2 Sequest HT (ATZ CRT KO, Replicate=1)	Theo. MH+ [Da]	Charge (by Search Engine): A2 Sequest HT (ATZ CRT WT, Replicate=1)	Charge (by Search Engine): E2 Sequest HT (ATZ CNX WT, Replicate=1)	Charge (by Search Engine): D2 Sequest HT (ATZ CRT WT, Replicate=2)	Charge (by Search Engine): K2 Sequest HT (ATZ CNX KO, Replicate=3)	Charge (by Search Engine): J2 Sequest HT (ATZ CRT WT, Replicate=3)	Charge (by Search Engine): H2 Sequest HT (ATZ CNX KO, Replicate=2)	Charge (by Search Engine): I2 Sequest HT (ATZ CRT KO, Replicate=3)	Charge (by Search Engine): F2 Sequest HT (ATZ CNX KO, Replicate=1)	Charge (by Search Engine): G2 Sequest HT (ATZ CNX WT, Replicate=2)	Percolator q-Value (by Search Engine): C2 Sequest HT (ATZ CRT KO, Replicate=2)	Percolator q-Value (by Search Engine): B2 Sequest HT (ATZ CRT KO, Replicate=1)	Charge (by Search Engine): L2 Sequest HT (ATZ CNX WT, Replicate=3)	Percolator q-Value (by Search Engine): A2 Sequest HT (ATZ CRT WT, Replicate=1)	Percolator q-Value (by Search Engine): E2 Sequest HT (ATZ CNX WT, Replicate=1)	Percolator q-Value (by Search Engine): D2 Sequest HT (ATZ CRT WT, Replicate=2)	Percolator q-Value (by Search Engine): K2 Sequest HT (ATZ CNX KO, Replicate=3)	Percolator q-Value (by Search Engine): J2 Sequest HT (ATZ CRT WT, Replicate=3)	Percolator q-Value (by Search Engine): H2 Sequest HT (ATZ CNX KO, Replicate=2)	Percolator q-Value (by Search Engine): I2 Sequest HT (ATZ CRT KO, Replicate=3)	Percolator q-Value (by Search Engine): F2 Sequest HT (ATZ CNX KO, Replicate=1)	Percolator q-Value (by Search Engine): G2 Sequest HT (ATZ CNX WT, Replicate=2)	Percolator q-Value (by Search Engine): L2 Sequest HT (ATZ CNX WT, Replicate=3)	Percolator PEP (by Search Engine): A2 Sequest HT (ATZ CRT WT, Replicate=1)	Percolator PEP (by Search Engine): B2 Sequest HT (ATZ CRT KO, Replicate=1)	Percolator PEP (by Search Engine): C2 Sequest HT (ATZ CRT KO, Replicate=2)	Percolator PEP (by Search Engine): D2 Sequest HT (ATZ CRT WT, Replicate=2)	Percolator PEP (by Search Engine): E2 Sequest HT (ATZ CNX WT, Replicate=1)	Percolator PEP (by Search Engine): F2 Sequest HT (ATZ CNX KO, Replicate=1)	Percolator PEP (by Search Engine): G2 Sequest HT (ATZ CNX WT, Replicate=2)	Percolator PEP (by Search Engine): H2 Sequest HT (ATZ CNX KO, Replicate=2)	Percolator PEP (by Search Engine): I2 Sequest HT (ATZ CRT KO, Replicate=3)	Percolator PEP (by Search Engine): J2 Sequest HT (ATZ CRT WT, Replicate=3)	Percolator PEP (by Search Engine): K2 Sequest HT (ATZ CNX KO, Replicate=3)	Percolator PEP (by Search Engine): L2 Sequest HT (ATZ CNX WT, Replicate=3)	XCorr (by Search Engine): A2 Sequest HT (ATZ CRT WT, Replicate=1)
	High	[K].ILNLSGNELK.[S]		9.36177e-05	3.64943e-05	1	1	3	Q9UBU9	Q9UBU9 [295-304]	0	2	2	1100.63	2									5.464e-05	8.256e-05		6.965e-05										9.545e-05	0.0003748	0.0001089										2.22
	High	[R].IIEENIPELLSLNLSNNR.[L]		0.000218375	3.64943e-05	1	1	2	Q9UBU9	Q9UBU9 [259-276]	0		3	2081.12	3										0.0005165		6.965e-05										8.657e-05	0.003868											3.35
	High	[R].AQFFVEDASTASALK.[A]		2.78944e-05	3.64943e-05	1	1	7	Q9UBU9	Q9UBU9 [159-173]	0		2	1584.79	2				2	2	2		2		8.256e-05	2	6.965e-05				0.0001227	0.0001271	0.0002943		0.0005228	0.0001152	7.974e-05	3.898e-05					0.003019	5.546e-06	0.004206	9.309e-05		4.502e-05	3.03
	High	[R].SAQAFTHLK.[A]		0.00158711	0.000305051	1	1	5	Q9UBU9	Q9UBU9 [599-607]	0			1002.54				2	2	2	2									9.957e-05	0.0001227	0.0002044	0.0001199											0.0006504	0.0009411	0.0007215	0.0007466
	High	[K].AKGEIPEVAFMK.[-]		0.00189594	0.000331991	1	1	2	Q9UBU9	Q9UBU9 [608-619]	1	3		1319.7									3	0.0001535											0.00231				0.002253				0.02491
	High	[R].LNVVAFLNELPK.[T]		0.00250553	0.000435537	1	1	2	Q9UBU9	Q9UBU9 [460-471]	0			1356.79				2								2				0.001204						0.0002544											0.01677	0.0009208
	High	[R].LEEDDGDVAMSDAQDGPR.[V]		0.00439595	0.000573847	1	1	1	Q9UBU9	Q9UBU9 [52-69]	0			1919.79												2										0.0002544												0.001669
	High	[K].AWLLSMIQSK.[C]		0.00502791	0.000599978	1	1	1	Q9UBU9	Q9UBU9 [133-142]	0			1176.64				2												0.0001634																	0.002624
	High	[K].ITIPYGR.[K]		0.103098	0.00735973	1	1	1	Q9UBU9	Q9UBU9 [122-128]	0		2	819.472	2										0.0161		0.003498										0.05203	0.3191											1.13
High	P13647	Keratin, type II cytoskeletal 5 OS=Homo sapiens OX=9606 GN=KRT5 PE=1 SV=3	0	263.664	63	47	531	29	590	62.3	7.74	32	37	25	31	40	36	27	17	16	14	30	26	67	101	36	67	58	56	32	18	16	14	38	28		3852	ENSG00000186081.11	KRT5
	Confidence	Annotated Sequence	Modifications	Qvality PEP	Qvality q-value	# Protein Groups	# Proteins	# PSMs	Master Protein Accessions	Positions in Master Proteins	# Missed Cleavages	Charge (by Search Engine): C2 Sequest HT (ATZ CRT KO, Replicate=2)	Charge (by Search Engine): B2 Sequest HT (ATZ CRT KO, Replicate=1)	Theo. MH+ [Da]	Charge (by Search Engine): A2 Sequest HT (ATZ CRT WT, Replicate=1)	Charge (by Search Engine): E2 Sequest HT (ATZ CNX WT, Replicate=1)	Charge (by Search Engine): D2 Sequest HT (ATZ CRT WT, Replicate=2)	Charge (by Search Engine): K2 Sequest HT (ATZ CNX KO, Replicate=3)	Charge (by Search Engine): J2 Sequest HT (ATZ CRT WT, Replicate=3)	Charge (by Search Engine): H2 Sequest HT (ATZ CNX KO, Replicate=2)	Charge (by Search Engine): I2 Sequest HT (ATZ CRT KO, Replicate=3)	Charge (by Search Engine): F2 Sequest HT (ATZ CNX KO, Replicate=1)	Charge (by Search Engine): G2 Sequest HT (ATZ CNX WT, Replicate=2)	Percolator q-Value (by Search Engine): C2 Sequest HT (ATZ CRT KO, Replicate=2)	Percolator q-Value (by Search Engine): B2 Sequest HT (ATZ CRT KO, Replicate=1)	Charge (by Search Engine): L2 Sequest HT (ATZ CNX WT, Replicate=3)	Percolator q-Value (by Search Engine): A2 Sequest HT (ATZ CRT WT, Replicate=1)	Percolator q-Value (by Search Engine): E2 Sequest HT (ATZ CNX WT, Replicate=1)	Percolator q-Value (by Search Engine): D2 Sequest HT (ATZ CRT WT, Replicate=2)	Percolator q-Value (by Search Engine): K2 Sequest HT (ATZ CNX KO, Replicate=3)	Percolator q-Value (by Search Engine): J2 Sequest HT (ATZ CRT WT, Replicate=3)	Percolator q-Value (by Search Engine): H2 Sequest HT (ATZ CNX KO, Replicate=2)	Percolator q-Value (by Search Engine): I2 Sequest HT (ATZ CRT KO, Replicate=3)	Percolator q-Value (by Search Engine): F2 Sequest HT (ATZ CNX KO, Replicate=1)	Percolator q-Value (by Search Engine): G2 Sequest HT (ATZ CNX WT, Replicate=2)	Percolator q-Value (by Search Engine): L2 Sequest HT (ATZ CNX WT, Replicate=3)	Percolator PEP (by Search Engine): A2 Sequest HT (ATZ CRT WT, Replicate=1)	Percolator PEP (by Search Engine): B2 Sequest HT (ATZ CRT KO, Replicate=1)	Percolator PEP (by Search Engine): C2 Sequest HT (ATZ CRT KO, Replicate=2)	Percolator PEP (by Search Engine): D2 Sequest HT (ATZ CRT WT, Replicate=2)	Percolator PEP (by Search Engine): E2 Sequest HT (ATZ CNX WT, Replicate=1)	Percolator PEP (by Search Engine): F2 Sequest HT (ATZ CNX KO, Replicate=1)	Percolator PEP (by Search Engine): G2 Sequest HT (ATZ CNX WT, Replicate=2)	Percolator PEP (by Search Engine): H2 Sequest HT (ATZ CNX KO, Replicate=2)	Percolator PEP (by Search Engine): I2 Sequest HT (ATZ CRT KO, Replicate=3)	Percolator PEP (by Search Engine): J2 Sequest HT (ATZ CRT WT, Replicate=3)	Percolator PEP (by Search Engine): K2 Sequest HT (ATZ CNX KO, Replicate=3)	Percolator PEP (by Search Engine): L2 Sequest HT (ATZ CNX WT, Replicate=3)	XCorr (by Search Engine): A2 Sequest HT (ATZ CRT WT, Replicate=1)
	High	[K].AIKELEEWYAR.[Q]		0.000343519	3.64943e-05	1	1	2	P09496	P09496 [139-149]	1			1407.73		3						3						0.001715						9.804e-05							0.01775	9.796e-05
	High	[R].LEALDANSR.[K]		0.00126838	0.000272146	1	1	2	P09496	P09496 [121-129]	0			988.506		2						2						7.91e-05						0.0001469							0.001257	0.0003999
	High	[R].LEALDANSR.[K]	1xDeamidated [N7]	0.00152695	0.000305051	1	1	2	P09496	P09496 [121-129]	0			989.49		2						2						7.91e-05						0.0001469							0.001168	0.0004903
	High	[R].SVLISLKQAPLVH.[-]		0.00226534	0.000365674	1	1	1	P09496	P09496 [236-248]	1			1404.86								3												0.0001469								0.0007604
	High	[R].LQSEPESIR.[K]		0.00239163	0.000435537	1	1	3	P09496	P09496 [103-111]	0	2		1058.55		2						2		0.0001535				7.91e-05						0.001482					0.002857		0.002064	0.01135
	High	[R].LQSEPESIRK.[W]		0.00453681	0.000573847	1	1	2	P09496	P09496 [103-112]	1			1186.64		2						2						7.91e-05						0.0002721							0.001907	0.002041
	High	[R].KQEAEWK.[E]		0.0219737	0.00216657	1	1	5	P09496	P09496 [130-136]	1			918.468		2						2				2		0.001168						0.001824		0.0115					0.009665	0.01526						0.2636
	High	[R].LCDFNPK.[S]	1xCarbamidomethyl [C2]	0.0365313	0.00369357	1	1	2	P09496	P09496 [217-223]	0			893.419		2						2						0.001549						0.00168							0.01595	0.01366
	High	[K].ELEEWYAR.[Q]		0.0416555	0.00392502	1	1	1	P09496	P09496 [142-149]	0			1095.51								2												0.001824								0.01551
	High	[R].QDEQLQK.[T]		0.052042	0.00478921	1	1	3	P09496	P09496 [150-156]	0			888.442		2				2		2						0.002264				0.007597		0.002567							0.02273	0.03113		0.1358
	High	[R].LEALDANSRK.[Q]		0.149445	0.00968042	1	1	1	P09496	P09496 [121-130]	1			1116.6								2												0.003779								0.0578
High	P00367	Glutamate dehydrogenase 1, mitochondrial OS=Homo sapiens OX=9606 GN=GLUD1 PE=1 SV=2	0	329.381	67	32	563	11	558	61.4	7.8	25	25	26	28	25	28	26	28	25	22	24	27	65	64	57	75	31	41	39	37	37	36	32	49		2746	ENSG00000148672.8	GLUD1
	Confidence	Annotated Sequence	Modifications	Qvality PEP	Qvality q-value	# Protein Groups	# Proteins	# PSMs	Master Protein Accessions	Positions in Master Proteins	# Missed Cleavages	Charge (by Search Engine): C2 Sequest HT (ATZ CRT KO, Replicate=2)	Charge (by Search Engine): B2 Sequest HT (ATZ CRT KO, Replicate=1)	Theo. MH+ [Da]	Charge (by Search Engine): A2 Sequest HT (ATZ CRT WT, Replicate=1)	Charge (by Search Engine): E2 Sequest HT (ATZ CNX WT, Replicate=1)	Charge (by Search Engine): D2 Sequest HT (ATZ CRT WT, Replicate=2)	Charge (by Search Engine): K2 Sequest HT (ATZ CNX KO, Replicate=3)	Charge (by Search Engine): J2 Sequest HT (ATZ CRT WT, Replicate=3)	Charge (by Search Engine): H2 Sequest HT (ATZ CNX KO, Replicate=2)	Charge (by Search Engine): I2 Sequest HT (ATZ CRT KO, Replicate=3)	Charge (by Search Engine): F2 Sequest HT (ATZ CNX KO, Replicate=1)	Charge (by Search Engine): G2 Sequest HT (ATZ CNX WT, Replicate=2)	Percolator q-Value (by Search Engine): C2 Sequest HT (ATZ CRT KO, Replicate=2)	Percolator q-Value (by Search Engine): B2 Sequest HT (ATZ CRT KO, Replicate=1)	Charge (by Search Engine): L2 Sequest HT (ATZ CNX WT, Replicate=3)	Percolator q-Value (by Search Engine): A2 Sequest HT (ATZ CRT WT, Replicate=1)	Percolator q-Value (by Search Engine): E2 Sequest HT (ATZ CNX WT, Replicate=1)	Percolator q-Value (by Search Engine): D2 Sequest HT (ATZ CRT WT, Replicate=2)	Percolator q-Value (by Search Engine): K2 Sequest HT (ATZ CNX KO, Replicate=3)	Percolator q-Value (by Search Engine): J2 Sequest HT (ATZ CRT WT, Replicate=3)	Percolator q-Value (by Search Engine): H2 Sequest HT (ATZ CNX KO, Replicate=2)	Percolator q-Value (by Search Engine): I2 Sequest HT (ATZ CRT KO, Replicate=3)	Percolator q-Value (by Search Engine): F2 Sequest HT (ATZ CNX KO, Replicate=1)	Percolator q-Value (by Search Engine): G2 Sequest HT (ATZ CNX WT, Replicate=2)	Percolator q-Value (by Search Engine): L2 Sequest HT (ATZ CNX WT, Replicate=3)	Percolator PEP (by Search Engine): A2 Sequest HT (ATZ CRT WT, Replicate=1)	Percolator PEP (by Search Engine): B2 Sequest HT (ATZ CRT KO, Replicate=1)	Percolator PEP (by Search Engine): C2 Sequest HT (ATZ CRT KO, Replicate=2)	Percolator PEP (by Search Engine): D2 Sequest HT (ATZ CRT WT, Replicate=2)	Percolator PEP (by Search Engine): E2 Sequest HT (ATZ CNX WT, Replicate=1)	Percolator PEP (by Search Engine): F2 Sequest HT (ATZ CNX KO, Replicate=1)	Percolator PEP (by Search Engine): G2 Sequest HT (ATZ CNX WT, Replicate=2)	Percolator PEP (by Search Engine): H2 Sequest HT (ATZ CNX KO, Replicate=2)	Percolator PEP (by Search Engine): I2 Sequest HT (ATZ CRT KO, Replicate=3)	Percolator PEP (by Search Engine): J2 Sequest HT (ATZ CRT WT, Replicate=3)	Percolator PEP (by Search Engine): K2 Sequest HT (ATZ CNX KO, Replicate=3)	Percolator PEP (by Search Engine): L2 Sequest HT (ATZ CNX WT, Replicate=3)	XCorr (by Search Engine): A2 Sequest HT (ATZ CRT WT, Replicate=1)
	High	[K].LGVEAALINTNLR.[R]		6.37295e-05	3.64943e-05	1	1	6	Q6P1M0	Q6P1M0 [149-161]	0			1383.8				2	2	2	2		2			2				9.957e-05	0.0001227	0.0002608	0.0001199		0.000313	0.0001989							0.0006059	0.001924	0.0003809	6.56e-05	2.343e-05	0.0006081
	High	[R].QLDEYSSSVANFLQAR.[G]		0.000264346	3.64943e-05	1	1	3	Q6P1M0	Q6P1M0 [106-121]	0			1827.89		2		2		2								7.91e-05		9.957e-05		0.0002044									0.001009			0.0002531			0.0001061
	High	[R].GLASGDVAAIFMENR.[N]		1.42945e-06	3.64943e-05	1	1	1	Q6P1M0	Q6P1M0 [122-136]	0	2		1550.76										5.464e-05															1.735e-06
	High	[R].ILSFVYPIR.[L]		0.000754073	0.000161824	1	1	7	Q6P1M0	Q6P1M0 [409-417]	0	2	2	1107.66	2	2	2	2		2				0.001015	0.0005165	2	0.01353	7.91e-05	0.002317	9.957e-05		0.0002608				0.0001152	0.2887	0.003892	0.0282	0.05078	0.0004581			0.001183			0.0007759	0.0002535	0.8
	High	[R].TVPILFASTVR.[R]		0.00272887	0.000463256	1	1	6	Q6P1M0	Q6P1M0 [75-85]	0			1203.71				2	2	2		2	2			2				0.0001634	0.002045	0.0002608		0.0001469	0.0005228	0.0002544						0.0009313	0.004228	0.002001		0.02629	0.004289	0.001856
	High	[K].LGVEAALINTNLRR.[D]		0.141927	0.00941138	1	1	1	Q6P1M0	Q6P1M0 [149-162]	1			1539.9		3												0.003886													0.05818
High	P25205	DNA replication licensing factor MCM3 OS=Homo sapiens OX=9606 GN=MCM3 PE=1 SV=3	0	357.651	68	47	316	47	808	90.9	5.77	32	34	14	13	32	25	15	15	13	11	14	14	65	73	20	17	33	26	15	15	13	11	14	14	Met-loss+Acetyl [N-Term]	4172	ENSG00000112118.18	MCM3
	Confidence	Annotated Sequence	Modifications	Qvality PEP	Qvality q-value	# Protein Groups	# Proteins	# PSMs	Master Protein Accessions	Positions in Master Proteins	# Missed Cleavages	Charge (by Search Engine): C2 Sequest HT (ATZ CRT KO, Replicate=2)	Charge (by Search Engine): B2 Sequest HT (ATZ CRT KO, Replicate=1)	Theo. MH+ [Da]	Charge (by Search Engine): A2 Sequest HT (ATZ CRT WT, Replicate=1)	Charge (by Search Engine): E2 Sequest HT (ATZ CNX WT, Replicate=1)	Charge (by Search Engine): D2 Sequest HT (ATZ CRT WT, Replicate=2)	Charge (by Search Engine): K2 Sequest HT (ATZ CNX KO, Replicate=3)	Charge (by Search Engine): J2 Sequest HT (ATZ CRT WT, Replicate=3)	Charge (by Search Engine): H2 Sequest HT (ATZ CNX KO, Replicate=2)	Charge (by Search Engine): I2 Sequest HT (ATZ CRT KO, Replicate=3)	Charge (by Search Engine): F2 Sequest HT (ATZ CNX KO, Replicate=1)	Charge (by Search Engine): G2 Sequest HT (ATZ CNX WT, Replicate=2)	Percolator q-Value (by Search Engine): C2 Sequest HT (ATZ CRT KO, Replicate=2)	Percolator q-Value (by Search Engine): B2 Sequest HT (ATZ CRT KO, Replicate=1)	Charge (by Search Engine): L2 Sequest HT (ATZ CNX WT, Replicate=3)	Percolator q-Value (by Search Engine): A2 Sequest HT (ATZ CRT WT, Replicate=1)	Percolator q-Value (by Search Engine): E2 Sequest HT (ATZ CNX WT, Replicate=1)	Percolator q-Value (by Search Engine): D2 Sequest HT (ATZ CRT WT, Replicate=2)	Percolator q-Value (by Search Engine): K2 Sequest HT (ATZ CNX KO, Replicate=3)	Percolator q-Value (by Search Engine): J2 Sequest HT (ATZ CRT WT, Replicate=3)	Percolator q-Value (by Search Engine): H2 Sequest HT (ATZ CNX KO, Replicate=2)	Percolator q-Value (by Search Engine): I2 Sequest HT (ATZ CRT KO, Replicate=3)	Percolator q-Value (by Search Engine): F2 Sequest HT (ATZ CNX KO, Replicate=1)	Percolator q-Value (by Search Engine): G2 Sequest HT (ATZ CNX WT, Replicate=2)	Percolator q-Value (by Search Engine): L2 Sequest HT (ATZ CNX WT, Replicate=3)	Percolator PEP (by Search Engine): A2 Sequest HT (ATZ CRT WT, Replicate=1)	Percolator PEP (by Search Engine): B2 Sequest HT (ATZ CRT KO, Replicate=1)	Percolator PEP (by Search Engine): C2 Sequest HT (ATZ CRT KO, Replicate=2)	Percolator PEP (by Search Engine): D2 Sequest HT (ATZ CRT WT, Replicate=2)	Percolator PEP (by Search Engine): E2 Sequest HT (ATZ CNX WT, Replicate=1)	Percolator PEP (by Search Engine): F2 Sequest HT (ATZ CNX KO, Replicate=1)	Percolator PEP (by Search Engine): G2 Sequest HT (ATZ CNX WT, Replicate=2)	Percolator PEP (by Search Engine): H2 Sequest HT (ATZ CNX KO, Replicate=2)	Percolator PEP (by Search Engine): I2 Sequest HT (ATZ CRT KO, Replicate=3)	Percolator PEP (by Search Engine): J2 Sequest HT (ATZ CRT WT, Replicate=3)	Percolator PEP (by Search Engine): K2 Sequest HT (ATZ CNX KO, Replicate=3)	Percolator PEP (by Search Engine): L2 Sequest HT (ATZ CNX WT, Replicate=3)	XCorr (by Search Engine): A2 Sequest HT (ATZ CRT WT, Replicate=1)
	High	[K].LPDYKPYPMYPATTSLVNVVPK.[L]		0.00039612	3.64943e-05	1	1	3	Q00535	Q00535 [233-254]	0			2493.31				3		3	3					3				9.957e-05		0.002087	0.01031			0.0001152								0.02901	0.1576		0.0009507	0.0001273
	High	[R].LLGTPTEEQWPSMTK.[L]		0.00142435	0.000305051	1	1	6	Q00535	Q00535 [218-232]	0			1717.85		2		2	2	2		2				2		0.001168		0.001337	0.004541	0.0002044		0.0001469		0.0001989					0.009709	0.0004562		0.0005989		0.05667	0.01932	0.0006084
	High	[K].IADFGLAR.[AILG]		0.00163694	0.000305051	8	8	16	P24941; Q00535; P11802; P07947; P06493; P22455; P06241; P50750	P24941 [143-150]; Q00535 [142-149]; P11802 [156-163]; P07947 [412-419]; P06493 [144-151]; P22455 [628-635]; P06241 [406-413]; P50750 [165-172]	0	2	2	862.478	2	2	2	2	2	2	2	2	2	0.0001088	0.0005567	2	0.000127	7.91e-05	0.000524	9.957e-05	0.0002099	0.0002608	0.0001199	0.0001469	0.0005228	0.0002544	0.00371	0.005732	0.001967	0.006132	0.0009081	0.0005794	0.004564	0.0009337	0.00122	0.002468	0.0007749	0.002427	2.72
	High	[R].DLLQNLLK.[C]		0.00664419	0.00080879	1	1	7	Q00535	Q00535 [261-268]	0	2	2	956.578	2		2	2				2		0.0008055	0.001971	2	0.0002985		0.000524	0.0001634				0.0004631		0.0004138	0.008017	0.02748	0.01973	0.005615		0.002862					0.004499	0.002929	1.3
	High	[R].LDDDDEGVPSSALR.[E]		0.0283368	0.0028224	1	1	1	Q00535	Q00535 [37-50]	0	2		1488.68										0.001183															0.03123
	High	[K].SFLFQLLK.[G]		0.073912	0.00604739	1	1	1	Q00535	Q00535 [105-112]	0			995.592						2												0.002026												0.02861
High	P54652	Heat shock-related 70 kDa protein 2 OS=Homo sapiens OX=9606 GN=HSPA2 PE=1 SV=1	0	155.781	36	24	385	6	639	70	5.74	15	14	12	17	15	12	15	17	13	12	12	12	64	59	45	50	21	19	21	24	20	21	19	22		3306	ENSG00000126803.9	HSPA2
	Confidence	Annotated Sequence	Modifications	Qvality PEP	Qvality q-value	# Protein Groups	# Proteins	# PSMs	Master Protein Accessions	Positions in Master Proteins	# Missed Cleavages	Charge (by Search Engine): C2 Sequest HT (ATZ CRT KO, Replicate=2)	Charge (by Search Engine): B2 Sequest HT (ATZ CRT KO, Replicate=1)	Theo. MH+ [Da]	Charge (by Search Engine): A2 Sequest HT (ATZ CRT WT, Replicate=1)	Charge (by Search Engine): E2 Sequest HT (ATZ CNX WT, Replicate=1)	Charge (by Search Engine): D2 Sequest HT (ATZ CRT WT, Replicate=2)	Charge (by Search Engine): K2 Sequest HT (ATZ CNX KO, Replicate=3)	Charge (by Search Engine): J2 Sequest HT (ATZ CRT WT, Replicate=3)	Charge (by Search Engine): H2 Sequest HT (ATZ CNX KO, Replicate=2)	Charge (by Search Engine): I2 Sequest HT (ATZ CRT KO, Replicate=3)	Charge (by Search Engine): F2 Sequest HT (ATZ CNX KO, Replicate=1)	Charge (by Search Engine): G2 Sequest HT (ATZ CNX WT, Replicate=2)	Percolator q-Value (by Search Engine): C2 Sequest HT (ATZ CRT KO, Replicate=2)	Percolator q-Value (by Search Engine): B2 Sequest HT (ATZ CRT KO, Replicate=1)	Charge (by Search Engine): L2 Sequest HT (ATZ CNX WT, Replicate=3)	Percolator q-Value (by Search Engine): A2 Sequest HT (ATZ CRT WT, Replicate=1)	Percolator q-Value (by Search Engine): E2 Sequest HT (ATZ CNX WT, Replicate=1)	Percolator q-Value (by Search Engine): D2 Sequest HT (ATZ CRT WT, Replicate=2)	Percolator q-Value (by Search Engine): K2 Sequest HT (ATZ CNX KO, Replicate=3)	Percolator q-Value (by Search Engine): J2 Sequest HT (ATZ CRT WT, Replicate=3)	Percolator q-Value (by Search Engine): H2 Sequest HT (ATZ CNX KO, Replicate=2)	Percolator q-Value (by Search Engine): I2 Sequest HT (ATZ CRT KO, Replicate=3)	Percolator q-Value (by Search Engine): F2 Sequest HT (ATZ CNX KO, Replicate=1)	Percolator q-Value (by Search Engine): G2 Sequest HT (ATZ CNX WT, Replicate=2)	Percolator q-Value (by Search Engine): L2 Sequest HT (ATZ CNX WT, Replicate=3)	Percolator PEP (by Search Engine): A2 Sequest HT (ATZ CRT WT, Replicate=1)	Percolator PEP (by Search Engine): B2 Sequest HT (ATZ CRT KO, Replicate=1)	Percolator PEP (by Search Engine): C2 Sequest HT (ATZ CRT KO, Replicate=2)	Percolator PEP (by Search Engine): D2 Sequest HT (ATZ CRT WT, Replicate=2)	Percolator PEP (by Search Engine): E2 Sequest HT (ATZ CNX WT, Replicate=1)	Percolator PEP (by Search Engine): F2 Sequest HT (ATZ CNX KO, Replicate=1)	Percolator PEP (by Search Engine): G2 Sequest HT (ATZ CNX WT, Replicate=2)	Percolator PEP (by Search Engine): H2 Sequest HT (ATZ CNX KO, Replicate=2)	Percolator PEP (by Search Engine): I2 Sequest HT (ATZ CRT KO, Replicate=3)	Percolator PEP (by Search Engine): J2 Sequest HT (ATZ CRT WT, Replicate=3)	Percolator PEP (by Search Engine): K2 Sequest HT (ATZ CNX KO, Replicate=3)	Percolator PEP (by Search Engine): L2 Sequest HT (ATZ CNX WT, Replicate=3)	XCorr (by Search Engine): A2 Sequest HT (ATZ CRT WT, Replicate=1)
	High	[R].ILLQGTPVAQMTEDAVDAER.[L]		2.47305e-05	3.64943e-05	1	1	2	P01024	P01024 [980-999]	0			2157.09				2								2				9.957e-05						0.0001152											2.762e-05	6.896e-06
	High	[R].TMQALPYSTVGNSNNYLHLSVLR.[T]	1xDeamidated [N]	0.00011998	3.64943e-05	1	1	2	P01024	P01024 [440-462]	0			2579.29							3	3											0.001238	9.804e-05								3.183e-05			0.01656
	High	[R].TMQALPYSTVGNSNNYLHLSVLR.[T]		8.29889e-06	3.64943e-05	1	1	2	P01024	P01024 [440-462]	0			2578.31				3								3				9.957e-05						0.0001152											8.27e-05	2.198e-06
	High	[R].SGIPIVTSPYQIHFTK.[T]		8.9928e-06	3.64943e-05	1	1	1	P01024	P01024 [344-359]	0			1787.97												3										0.0001152												2.395e-06
	High	[K].SSLSVPYVIVPLK.[T]		4.03479e-05	3.64943e-05	1	1	4	P01024	P01024 [892-904]	0			1401.84		2		2		2						2		0.002966		0.0004512		0.002026				0.0001152					0.03981			0.02787			0.009412	1.149e-05
	High	[R].VPVAVQGEDTVQSLTQGDGVAK.[L]		0.000821535	0.000161824	1	1	3	P01024	P01024 [387-408]	0			2198.13				2	2			2								9.957e-05	0.008003			0.0001469								0.0009867				0.1158	0.0003616
	High	[K].DFDFVPPVVR.[W]		0.00126838	0.000272146	1	1	2	P01024	P01024 [1245-1254]	0			1190.62					2		2										0.0002099		0.0001199												0.0003957	0.003788
	High	[K].AGDFLEANYMNLQR.[S]		0.00535731	0.00062503	1	1	1	P01024	P01024 [1172-1185]	0			1641.77						2												0.0002608												0.001774
	High	[R].ILLQGTPVAQMTEDAVDAER.[L]	1xDeamidated [Q4]	0.00743352	0.000895909	1	1	1	P01024	P01024 [980-999]	0			2158.07												2										0.0003326												0.002891
	High	[K].SGSDEVQVGQQR.[T]		0.0238533	0.0024422	1	1	1	P01024	P01024 [1571-1582]	0			1289.61	2												0.0005798										0.01267												0.89
	High	[K].SGQSEDRQPVPGQQMTLK.[I]		0.0305062	0.00313789	1	1	1	P01024	P01024 [567-584]	1			1985.97												3										0.001411												0.01192
	High	[R].EPGQDLVVLPLSITTDFIPSFR.[L]		0.0524747	0.00478921	1	1	2	P01024	P01024 [509-530]	0			2444.31				2		2	2	2								0.0148		0.001805	0.01831	0.002567								0.03088		0.02014	0.2891		0.3284
	High	[K].ACEPGVDYVYK.[T]	1xCarbamidomethyl [C2]	0.0556107	0.00495522	1	1	1	P01024	P01024 [1536-1546]	0			1300.59												2										0.002346												0.02156
	High	[K].TGLQEVEVK.[A]		0.12907	0.00866036	1	1	1	P01024	P01024 [905-913]	0			1002.55							2												0.003456												0.04293
High	P02771	Alpha-fetoprotein OS=Homo sapiens OX=9606 GN=AFP PE=1 SV=1	0	349.11	74	33	354	33	609	68.6	5.68	27	22	18	20	24	25	21	15	20	16	17	21	63	41	34	33	29	31	23	17	23	17	18	25		174	ENSG00000081051.7	AFP
	Confidence	Annotated Sequence	Modifications	Qvality PEP	Qvality q-value	# Protein Groups	# Proteins	# PSMs	Master Protein Accessions	Positions in Master Proteins	# Missed Cleavages	Charge (by Search Engine): C2 Sequest HT (ATZ CRT KO, Replicate=2)	Charge (by Search Engine): B2 Sequest HT (ATZ CRT KO, Replicate=1)	Theo. MH+ [Da]	Charge (by Search Engine): A2 Sequest HT (ATZ CRT WT, Replicate=1)	Charge (by Search Engine): E2 Sequest HT (ATZ CNX WT, Replicate=1)	Charge (by Search Engine): D2 Sequest HT (ATZ CRT WT, Replicate=2)	Charge (by Search Engine): K2 Sequest HT (ATZ CNX KO, Replicate=3)	Charge (by Search Engine): J2 Sequest HT (ATZ CRT WT, Replicate=3)	Charge (by Search Engine): H2 Sequest HT (ATZ CNX KO, Replicate=2)	Charge (by Search Engine): I2 Sequest HT (ATZ CRT KO, Replicate=3)	Charge (by Search Engine): F2 Sequest HT (ATZ CNX KO, Replicate=1)	Charge (by Search Engine): G2 Sequest HT (ATZ CNX WT, Replicate=2)	Percolator q-Value (by Search Engine): C2 Sequest HT (ATZ CRT KO, Replicate=2)	Percolator q-Value (by Search Engine): B2 Sequest HT (ATZ CRT KO, Replicate=1)	Charge (by Search Engine): L2 Sequest HT (ATZ CNX WT, Replicate=3)	Percolator q-Value (by Search Engine): A2 Sequest HT (ATZ CRT WT, Replicate=1)	Percolator q-Value (by Search Engine): E2 Sequest HT (ATZ CNX WT, Replicate=1)	Percolator q-Value (by Search Engine): D2 Sequest HT (ATZ CRT WT, Replicate=2)	Percolator q-Value (by Search Engine): K2 Sequest HT (ATZ CNX KO, Replicate=3)	Percolator q-Value (by Search Engine): J2 Sequest HT (ATZ CRT WT, Replicate=3)	Percolator q-Value (by Search Engine): H2 Sequest HT (ATZ CNX KO, Replicate=2)	Percolator q-Value (by Search Engine): I2 Sequest HT (ATZ CRT KO, Replicate=3)	Percolator q-Value (by Search Engine): F2 Sequest HT (ATZ CNX KO, Replicate=1)	Percolator q-Value (by Search Engine): G2 Sequest HT (ATZ CNX WT, Replicate=2)	Percolator q-Value (by Search Engine): L2 Sequest HT (ATZ CNX WT, Replicate=3)	Percolator PEP (by Search Engine): A2 Sequest HT (ATZ CRT WT, Replicate=1)	Percolator PEP (by Search Engine): B2 Sequest HT (ATZ CRT KO, Replicate=1)	Percolator PEP (by Search Engine): C2 Sequest HT (ATZ CRT KO, Replicate=2)	Percolator PEP (by Search Engine): D2 Sequest HT (ATZ CRT WT, Replicate=2)	Percolator PEP (by Search Engine): E2 Sequest HT (ATZ CNX WT, Replicate=1)	Percolator PEP (by Search Engine): F2 Sequest HT (ATZ CNX KO, Replicate=1)	Percolator PEP (by Search Engine): G2 Sequest HT (ATZ CNX WT, Replicate=2)	Percolator PEP (by Search Engine): H2 Sequest HT (ATZ CNX KO, Replicate=2)	Percolator PEP (by Search Engine): I2 Sequest HT (ATZ CRT KO, Replicate=3)	Percolator PEP (by Search Engine): J2 Sequest HT (ATZ CRT WT, Replicate=3)	Percolator PEP (by Search Engine): K2 Sequest HT (ATZ CNX KO, Replicate=3)	Percolator PEP (by Search Engine): L2 Sequest HT (ATZ CNX WT, Replicate=3)	XCorr (by Search Engine): A2 Sequest HT (ATZ CRT WT, Replicate=1)
	High	[R].LPSRPPLPGSGGSQSGAK.[M]		5.60573e-05	3.64943e-05	1	1	4	Q9Y570	Q9Y570 [13-30]	0		3	1692.9	3			3							0.0008379	3	6.965e-05			9.957e-05						0.0002544	2.063e-05	0.01213									2.423e-05	0.001004	2.36
	High	[K].SIVEGIIEEEEEDEEGSESISKR.[K]		4.52122e-08	3.64943e-05	1	1	8	Q9Y570	Q9Y570 [249-271]	1	3		2593.2		3	3	3	3	3		3		5.464e-05		3		7.91e-05	5.607e-05	9.957e-05	0.0002099	0.00425		0.0001469		0.0001152			5.791e-07	2.091e-07	4.254e-05	0.0007982		0.07018		0.003974	1.069e-08	4.971e-07
	High	[R].VSMVGQVK.[Q]		0.00252505	0.000435537	1	1	2	Q9Y570	Q9Y570 [229-236]	0	2		847.471										0.0001535		2										0.001797			0.003031									0.01473
	High	[K].VKNPEDLSAETMAK.[D]		0.00272887	0.000463256	1	1	8	Q9Y570	Q9Y570 [120-133]	1			1532.76		3		2	3	3	3		3			3		0.003381		0.004014	0.0005809	0.0002608	0.0006948		0.002265	0.0002544					0.04595		0.02251	0.0008462	0.011	0.00557	0.06194	0.002187
	High	[R].FAEPIGGFQCVFPGC.[-]	2xCarbamidomethyl [C10; C15]	0.0136561	0.00143762	1	1	1	Q9Y570	Q9Y570 [372-386]	0			1685.75								2												0.0005581								0.005064
	High	[K].LLLLAGVDR.[L]		0.0158239	0.00165119	1	1	1	Q9Y570	Q9Y570 [317-325]	0			969.609			2												0.0008751											0.01369
High	P05023	Sodium/potassium-transporting ATPase subunit alpha-1 OS=Homo sapiens OX=9606 GN=ATP1A1 PE=1 SV=1	0	378.372	46	46	524	42	1023	112.8	5.49	32	25	29	30	32	29	36	39	23	25	30	28	62	46	73	61	34	34	42	47	28	33	33	31		476	ENSG00000163399.15	ATP1A1
	Confidence	Annotated Sequence	Modifications	Qvality PEP	Qvality q-value	# Protein Groups	# Proteins	# PSMs	Master Protein Accessions	Positions in Master Proteins	# Missed Cleavages	Charge (by Search Engine): C2 Sequest HT (ATZ CRT KO, Replicate=2)	Charge (by Search Engine): B2 Sequest HT (ATZ CRT KO, Replicate=1)	Theo. MH+ [Da]	Charge (by Search Engine): A2 Sequest HT (ATZ CRT WT, Replicate=1)	Charge (by Search Engine): E2 Sequest HT (ATZ CNX WT, Replicate=1)	Charge (by Search Engine): D2 Sequest HT (ATZ CRT WT, Replicate=2)	Charge (by Search Engine): K2 Sequest HT (ATZ CNX KO, Replicate=3)	Charge (by Search Engine): J2 Sequest HT (ATZ CRT WT, Replicate=3)	Charge (by Search Engine): H2 Sequest HT (ATZ CNX KO, Replicate=2)	Charge (by Search Engine): I2 Sequest HT (ATZ CRT KO, Replicate=3)	Charge (by Search Engine): F2 Sequest HT (ATZ CNX KO, Replicate=1)	Charge (by Search Engine): G2 Sequest HT (ATZ CNX WT, Replicate=2)	Percolator q-Value (by Search Engine): C2 Sequest HT (ATZ CRT KO, Replicate=2)	Percolator q-Value (by Search Engine): B2 Sequest HT (ATZ CRT KO, Replicate=1)	Charge (by Search Engine): L2 Sequest HT (ATZ CNX WT, Replicate=3)	Percolator q-Value (by Search Engine): A2 Sequest HT (ATZ CRT WT, Replicate=1)	Percolator q-Value (by Search Engine): E2 Sequest HT (ATZ CNX WT, Replicate=1)	Percolator q-Value (by Search Engine): D2 Sequest HT (ATZ CRT WT, Replicate=2)	Percolator q-Value (by Search Engine): K2 Sequest HT (ATZ CNX KO, Replicate=3)	Percolator q-Value (by Search Engine): J2 Sequest HT (ATZ CRT WT, Replicate=3)	Percolator q-Value (by Search Engine): H2 Sequest HT (ATZ CNX KO, Replicate=2)	Percolator q-Value (by Search Engine): I2 Sequest HT (ATZ CRT KO, Replicate=3)	Percolator q-Value (by Search Engine): F2 Sequest HT (ATZ CNX KO, Replicate=1)	Percolator q-Value (by Search Engine): G2 Sequest HT (ATZ CNX WT, Replicate=2)	Percolator q-Value (by Search Engine): L2 Sequest HT (ATZ CNX WT, Replicate=3)	Percolator PEP (by Search Engine): A2 Sequest HT (ATZ CRT WT, Replicate=1)	Percolator PEP (by Search Engine): B2 Sequest HT (ATZ CRT KO, Replicate=1)	Percolator PEP (by Search Engine): C2 Sequest HT (ATZ CRT KO, Replicate=2)	Percolator PEP (by Search Engine): D2 Sequest HT (ATZ CRT WT, Replicate=2)	Percolator PEP (by Search Engine): E2 Sequest HT (ATZ CNX WT, Replicate=1)	Percolator PEP (by Search Engine): F2 Sequest HT (ATZ CNX KO, Replicate=1)	Percolator PEP (by Search Engine): G2 Sequest HT (ATZ CNX WT, Replicate=2)	Percolator PEP (by Search Engine): H2 Sequest HT (ATZ CNX KO, Replicate=2)	Percolator PEP (by Search Engine): I2 Sequest HT (ATZ CRT KO, Replicate=3)	Percolator PEP (by Search Engine): J2 Sequest HT (ATZ CRT WT, Replicate=3)	Percolator PEP (by Search Engine): K2 Sequest HT (ATZ CNX KO, Replicate=3)	Percolator PEP (by Search Engine): L2 Sequest HT (ATZ CNX WT, Replicate=3)	XCorr (by Search Engine): A2 Sequest HT (ATZ CRT WT, Replicate=1)
	High	[K].LNNLVLFDK.[A]		0.000201646	3.64943e-05	1	1	2	P62851	P62851 [44-52]	0			1075.61		2						2						7.91e-05						0.0001469							6.614e-05	0.00024
	High	[K].LITPAVVSER.[L]		7.30319e-05	3.64943e-05	1	1	12	P62851	P62851 [67-76]	0	2	2	1084.64	2	2	2					2		5.464e-05	8.256e-05		6.965e-05	7.91e-05	5.607e-05					0.0002108			0.0001504	0.0001485	8.523e-05	0.0003131	0.0009468	0.001449							2.07
	High	[R].AALQELLSK.[G]		0.000290798	3.64943e-05	1	1	3	P62851	P62851 [86-94]	0			972.572		2						2				2		7.91e-05						0.0002108		0.0001152					0.0002833	0.001692						9.218e-05
	High	[R].AQVIYTR.[N]		0.0574903	0.00504822	1	1	2	P62851	P62851 [105-111]	0		2	850.478								2			0.005541									0.002244				0.09657				0.02159
	High	[R].DKLNNLVLFDK.[A]		0.0898647	0.00678668	1	1	5	P62851	P62851 [42-52]	1	3		1318.74		3	3					3		0.004876				0.005607	0.003055					0.004201					0.1446	0.08063	0.09604	0.06796
High	P40227	T-complex protein 1 subunit zeta OS=Homo sapiens OX=9606 GN=CCT6A PE=1 SV=3	0	347.383	72	34	444	29	531	58	6.68	28	26	22	21	20	22	24	21	19	20	21	23	61	63	54	43	25	26	29	28	29	25	26	35		908	ENSG00000146731.10	CCT6A
	Confidence	Annotated Sequence	Modifications	Qvality PEP	Qvality q-value	# Protein Groups	# Proteins	# PSMs	Master Protein Accessions	Positions in Master Proteins	# Missed Cleavages	Charge (by Search Engine): C2 Sequest HT (ATZ CRT KO, Replicate=2)	Charge (by Search Engine): B2 Sequest HT (ATZ CRT KO, Replicate=1)	Theo. MH+ [Da]	Charge (by Search Engine): A2 Sequest HT (ATZ CRT WT, Replicate=1)	Charge (by Search Engine): E2 Sequest HT (ATZ CNX WT, Replicate=1)	Charge (by Search Engine): D2 Sequest HT (ATZ CRT WT, Replicate=2)	Charge (by Search Engine): K2 Sequest HT (ATZ CNX KO, Replicate=3)	Charge (by Search Engine): J2 Sequest HT (ATZ CRT WT, Replicate=3)	Charge (by Search Engine): H2 Sequest HT (ATZ CNX KO, Replicate=2)	Charge (by Search Engine): I2 Sequest HT (ATZ CRT KO, Replicate=3)	Charge (by Search Engine): F2 Sequest HT (ATZ CNX KO, Replicate=1)	Charge (by Search Engine): G2 Sequest HT (ATZ CNX WT, Replicate=2)	Percolator q-Value (by Search Engine): C2 Sequest HT (ATZ CRT KO, Replicate=2)	Percolator q-Value (by Search Engine): B2 Sequest HT (ATZ CRT KO, Replicate=1)	Charge (by Search Engine): L2 Sequest HT (ATZ CNX WT, Replicate=3)	Percolator q-Value (by Search Engine): A2 Sequest HT (ATZ CRT WT, Replicate=1)	Percolator q-Value (by Search Engine): E2 Sequest HT (ATZ CNX WT, Replicate=1)	Percolator q-Value (by Search Engine): D2 Sequest HT (ATZ CRT WT, Replicate=2)	Percolator q-Value (by Search Engine): K2 Sequest HT (ATZ CNX KO, Replicate=3)	Percolator q-Value (by Search Engine): J2 Sequest HT (ATZ CRT WT, Replicate=3)	Percolator q-Value (by Search Engine): H2 Sequest HT (ATZ CNX KO, Replicate=2)	Percolator q-Value (by Search Engine): I2 Sequest HT (ATZ CRT KO, Replicate=3)	Percolator q-Value (by Search Engine): F2 Sequest HT (ATZ CNX KO, Replicate=1)	Percolator q-Value (by Search Engine): G2 Sequest HT (ATZ CNX WT, Replicate=2)	Percolator q-Value (by Search Engine): L2 Sequest HT (ATZ CNX WT, Replicate=3)	Percolator PEP (by Search Engine): A2 Sequest HT (ATZ CRT WT, Replicate=1)	Percolator PEP (by Search Engine): B2 Sequest HT (ATZ CRT KO, Replicate=1)	Percolator PEP (by Search Engine): C2 Sequest HT (ATZ CRT KO, Replicate=2)	Percolator PEP (by Search Engine): D2 Sequest HT (ATZ CRT WT, Replicate=2)	Percolator PEP (by Search Engine): E2 Sequest HT (ATZ CNX WT, Replicate=1)	Percolator PEP (by Search Engine): F2 Sequest HT (ATZ CNX KO, Replicate=1)	Percolator PEP (by Search Engine): G2 Sequest HT (ATZ CNX WT, Replicate=2)	Percolator PEP (by Search Engine): H2 Sequest HT (ATZ CNX KO, Replicate=2)	Percolator PEP (by Search Engine): I2 Sequest HT (ATZ CRT KO, Replicate=3)	Percolator PEP (by Search Engine): J2 Sequest HT (ATZ CRT WT, Replicate=3)	Percolator PEP (by Search Engine): K2 Sequest HT (ATZ CNX KO, Replicate=3)	Percolator PEP (by Search Engine): L2 Sequest HT (ATZ CNX WT, Replicate=3)	XCorr (by Search Engine): A2 Sequest HT (ATZ CRT WT, Replicate=1)
	High	[K].TTGFGMIYDSLDYAK.[K]		3.85028e-08	3.64943e-05	1	1	10	P62847	P62847 [69-83]	0	2		1681.78	2	2	2	2		2		2		5.464e-05		2	6.965e-05	7.91e-05	5.607e-05	0.001075		0.0001271		9.804e-05		0.0001152	1.505e-05		4.876e-08	6.464e-08	0.0006453	1.077e-07		4.383e-08			0.01608	3.733e-06	2.44
	High	[K].TTPDVIFVFGFR.[T]		0.00018324	3.64943e-05	1	1	5	P62847	P62847 [50-61]	0	2	2	1398.74		2	2					2		0.0001535	8.256e-05			7.91e-05	0.000242					9.804e-05				9.721e-05	0.003607	0.001489	0.0003187	5.002e-05
	High	[K].QMVIDVLHPGK.[A]		0.000114357	3.64943e-05	1	1	4	P62847	P62847 [22-32]	0	3		1236.68		3	3					3		5.464e-05				0.0004949	5.607e-05					0.0001469					0.0003337	8.72e-05	0.005055	0.0007704
	High	[K].TTGFGMIYDSLDYAK.[K]	1xOxidation [M6]	0.00112066	0.000272146	1	1	1	P62847	P62847 [69-83]	0			1697.77		2						2						0.3853						0.0001469							1	0.0003519
	High	[-].MNDTVTIR.[T]	1xAcetyl [N-Term]	0.00206434	0.000331991	1	1	3	P62847	P62847 [1-8]	0		2	991.488	2							2			0.0005567		0.0002485							0.0001469			0.00654	0.005496				0.0006844							1.61
	High	[R].KQMVIDVLHPGK.[A]		0.00372746	0.000573847	1	1	1	P62847	P62847 [21-32]	1			1364.77								3												0.0001469								0.001306
High	O60701	UDP-glucose 6-dehydrogenase OS=Homo sapiens OX=9606 GN=UGDH PE=1 SV=1	0	375.537	85	35	433	35	494	55	7.12	30	24	28	27	27	26	24	23	20	21	18	24	61	51	59	54	29	31	26	26	23	26	20	27		7358	ENSG00000109814.11	UGDH
	Confidence	Annotated Sequence	Modifications	Qvality PEP	Qvality q-value	# Protein Groups	# Proteins	# PSMs	Master Protein Accessions	Positions in Master Proteins	# Missed Cleavages	Charge (by Search Engine): C2 Sequest HT (ATZ CRT KO, Replicate=2)	Charge (by Search Engine): B2 Sequest HT (ATZ CRT KO, Replicate=1)	Theo. MH+ [Da]	Charge (by Search Engine): A2 Sequest HT (ATZ CRT WT, Replicate=1)	Charge (by Search Engine): E2 Sequest HT (ATZ CNX WT, Replicate=1)	Charge (by Search Engine): D2 Sequest HT (ATZ CRT WT, Replicate=2)	Charge (by Search Engine): K2 Sequest HT (ATZ CNX KO, Replicate=3)	Charge (by Search Engine): J2 Sequest HT (ATZ CRT WT, Replicate=3)	Charge (by Search Engine): H2 Sequest HT (ATZ CNX KO, Replicate=2)	Charge (by Search Engine): I2 Sequest HT (ATZ CRT KO, Replicate=3)	Charge (by Search Engine): F2 Sequest HT (ATZ CNX KO, Replicate=1)	Charge (by Search Engine): G2 Sequest HT (ATZ CNX WT, Replicate=2)	Percolator q-Value (by Search Engine): C2 Sequest HT (ATZ CRT KO, Replicate=2)	Percolator q-Value (by Search Engine): B2 Sequest HT (ATZ CRT KO, Replicate=1)	Charge (by Search Engine): L2 Sequest HT (ATZ CNX WT, Replicate=3)	Percolator q-Value (by Search Engine): A2 Sequest HT (ATZ CRT WT, Replicate=1)	Percolator q-Value (by Search Engine): E2 Sequest HT (ATZ CNX WT, Replicate=1)	Percolator q-Value (by Search Engine): D2 Sequest HT (ATZ CRT WT, Replicate=2)	Percolator q-Value (by Search Engine): K2 Sequest HT (ATZ CNX KO, Replicate=3)	Percolator q-Value (by Search Engine): J2 Sequest HT (ATZ CRT WT, Replicate=3)	Percolator q-Value (by Search Engine): H2 Sequest HT (ATZ CNX KO, Replicate=2)	Percolator q-Value (by Search Engine): I2 Sequest HT (ATZ CRT KO, Replicate=3)	Percolator q-Value (by Search Engine): F2 Sequest HT (ATZ CNX KO, Replicate=1)	Percolator q-Value (by Search Engine): G2 Sequest HT (ATZ CNX WT, Replicate=2)	Percolator q-Value (by Search Engine): L2 Sequest HT (ATZ CNX WT, Replicate=3)	Percolator PEP (by Search Engine): A2 Sequest HT (ATZ CRT WT, Replicate=1)	Percolator PEP (by Search Engine): B2 Sequest HT (ATZ CRT KO, Replicate=1)	Percolator PEP (by Search Engine): C2 Sequest HT (ATZ CRT KO, Replicate=2)	Percolator PEP (by Search Engine): D2 Sequest HT (ATZ CRT WT, Replicate=2)	Percolator PEP (by Search Engine): E2 Sequest HT (ATZ CNX WT, Replicate=1)	Percolator PEP (by Search Engine): F2 Sequest HT (ATZ CNX KO, Replicate=1)	Percolator PEP (by Search Engine): G2 Sequest HT (ATZ CNX WT, Replicate=2)	Percolator PEP (by Search Engine): H2 Sequest HT (ATZ CNX KO, Replicate=2)	Percolator PEP (by Search Engine): I2 Sequest HT (ATZ CRT KO, Replicate=3)	Percolator PEP (by Search Engine): J2 Sequest HT (ATZ CRT WT, Replicate=3)	Percolator PEP (by Search Engine): K2 Sequest HT (ATZ CNX KO, Replicate=3)	Percolator PEP (by Search Engine): L2 Sequest HT (ATZ CNX WT, Replicate=3)	XCorr (by Search Engine): A2 Sequest HT (ATZ CRT WT, Replicate=1)
	High	[R].MDTLAHVLYYPQKPLVTTR.[S]		5.78843e-05	3.64943e-05	1	1	4	P30876	P30876 [744-762]	0	3		2246.2			3	4				4		0.001223					0.001796	9.957e-05				0.0001469					0.03272	0.03226		0.0002071					2.118e-05
	High	[K].KGFDQEEVFEKPTR.[E]		2.00721e-05	3.64943e-05	1	1	1	P30876	P30876 [821-834]	1			1709.85								3												9.804e-05								4.779e-06
	High	[R].NLTYSAPLYVDITK.[T]		0.000702943	0.000161824	1	1	5	P30876	P30876 [117-130]	0		2	1597.85	2		2		2	2	2		2		0.01347		0.0004092		0.0001052		0.003354	0.004732	0.001753		0.01071		0.01211	0.2615		0.0005689			0.1476	0.08234	0.02107	0.04038			1.31
	High	[R].IVEDAPPIDLQAEAQHASGEVEEPPR.[Y]		0.00148047	0.000305051	1	1	3	P30876	P30876 [58-83]	0			2797.36	3					3		3					6.965e-05					0.0002608		0.0001469			0.002593					0.0004769		0.002074					2.28
	High	[R].IVEDAPPIDLQAEAQHASGEVEEPPR.[Y]	1xDeamidated [Q15]	0.00275015	0.000463256	1	1	3	P30876	P30876 [58-83]	0			2798.35						3		3	3									0.0002608		0.0001469	0.009529							0.0009399	0.13	0.001654
	High	[K].ITSQIFIGPTYYQR.[L]		0.00260465	0.000463256	1	1	2	P30876	P30876 [1037-1050]	0			1686.88	2					2							6.965e-05					0.0002608					0.001956							0.0007993					1.33
	High	[R].LTFASTLSHLR.[R]		0.00432724	0.000573847	1	1	1	P30876	P30876 [473-483]	0			1245.69						3												0.0002608												0.001406
	High	[K].ISNLLSDYGYHLR.[G]		0.00939241	0.000997682	1	1	1	P30876	P30876 [1011-1023]	0			1550.8					3												0.0002099															0.003206
	High	[K].QAMGVYITNFHVR.[M]		0.0191108	0.00187802	1	1	1	P30876	P30876 [731-743]	0			1535.78		3												0.0009318													0.008377
	High	[K].TVIKEGEEQLQTQHQK.[T]		0.027876	0.00279933	1	1	1	P30876	P30876 [131-146]	1			1895.98												3										0.001347												0.01092
	High	[K].TQISLVR.[M]		0.0403094	0.0038809	1	1	1	P30876	P30876 [1144-1150]	0			816.494			2				2								0.001907				0.02002							0.03581					0.3244
	High	[K].VSANKGEIGDATPFNDAVNVQK.[I]		0.106716	0.00749803	1	1	1	P30876	P30876 [989-1010]	1			2274.14	3												0.003593										0.05375												1.29
High	P04075	Fructose-bisphosphate aldolase A OS=Homo sapiens OX=9606 GN=ALDOA PE=1 SV=2	0	287.123	88	30	400	25	364	39.4	8.09	28	20	19	21	19	16	15	16	16	15	15	15	61	44	51	57	29	27	22	22	21	23	21	22		226	ENSG00000149925.17	ALDOA
	Confidence	Annotated Sequence	Modifications	Qvality PEP	Qvality q-value	# Protein Groups	# Proteins	# PSMs	Master Protein Accessions	Positions in Master Proteins	# Missed Cleavages	Charge (by Search Engine): C2 Sequest HT (ATZ CRT KO, Replicate=2)	Charge (by Search Engine): B2 Sequest HT (ATZ CRT KO, Replicate=1)	Theo. MH+ [Da]	Charge (by Search Engine): A2 Sequest HT (ATZ CRT WT, Replicate=1)	Charge (by Search Engine): E2 Sequest HT (ATZ CNX WT, Replicate=1)	Charge (by Search Engine): D2 Sequest HT (ATZ CRT WT, Replicate=2)	Charge (by Search Engine): K2 Sequest HT (ATZ CNX KO, Replicate=3)	Charge (by Search Engine): J2 Sequest HT (ATZ CRT WT, Replicate=3)	Charge (by Search Engine): H2 Sequest HT (ATZ CNX KO, Replicate=2)	Charge (by Search Engine): I2 Sequest HT (ATZ CRT KO, Replicate=3)	Charge (by Search Engine): F2 Sequest HT (ATZ CNX KO, Replicate=1)	Charge (by Search Engine): G2 Sequest HT (ATZ CNX WT, Replicate=2)	Percolator q-Value (by Search Engine): C2 Sequest HT (ATZ CRT KO, Replicate=2)	Percolator q-Value (by Search Engine): B2 Sequest HT (ATZ CRT KO, Replicate=1)	Charge (by Search Engine): L2 Sequest HT (ATZ CNX WT, Replicate=3)	Percolator q-Value (by Search Engine): A2 Sequest HT (ATZ CRT WT, Replicate=1)	Percolator q-Value (by Search Engine): E2 Sequest HT (ATZ CNX WT, Replicate=1)	Percolator q-Value (by Search Engine): D2 Sequest HT (ATZ CRT WT, Replicate=2)	Percolator q-Value (by Search Engine): K2 Sequest HT (ATZ CNX KO, Replicate=3)	Percolator q-Value (by Search Engine): J2 Sequest HT (ATZ CRT WT, Replicate=3)	Percolator q-Value (by Search Engine): H2 Sequest HT (ATZ CNX KO, Replicate=2)	Percolator q-Value (by Search Engine): I2 Sequest HT (ATZ CRT KO, Replicate=3)	Percolator q-Value (by Search Engine): F2 Sequest HT (ATZ CNX KO, Replicate=1)	Percolator q-Value (by Search Engine): G2 Sequest HT (ATZ CNX WT, Replicate=2)	Percolator q-Value (by Search Engine): L2 Sequest HT (ATZ CNX WT, Replicate=3)	Percolator PEP (by Search Engine): A2 Sequest HT (ATZ CRT WT, Replicate=1)	Percolator PEP (by Search Engine): B2 Sequest HT (ATZ CRT KO, Replicate=1)	Percolator PEP (by Search Engine): C2 Sequest HT (ATZ CRT KO, Replicate=2)	Percolator PEP (by Search Engine): D2 Sequest HT (ATZ CRT WT, Replicate=2)	Percolator PEP (by Search Engine): E2 Sequest HT (ATZ CNX WT, Replicate=1)	Percolator PEP (by Search Engine): F2 Sequest HT (ATZ CNX KO, Replicate=1)	Percolator PEP (by Search Engine): G2 Sequest HT (ATZ CNX WT, Replicate=2)	Percolator PEP (by Search Engine): H2 Sequest HT (ATZ CNX KO, Replicate=2)	Percolator PEP (by Search Engine): I2 Sequest HT (ATZ CRT KO, Replicate=3)	Percolator PEP (by Search Engine): J2 Sequest HT (ATZ CRT WT, Replicate=3)	Percolator PEP (by Search Engine): K2 Sequest HT (ATZ CNX KO, Replicate=3)	Percolator PEP (by Search Engine): L2 Sequest HT (ATZ CNX WT, Replicate=3)	XCorr (by Search Engine): A2 Sequest HT (ATZ CRT WT, Replicate=1)
	High	[K].SPLFGQYFVLENPGTIK.[V]		1.47945e-05	3.64943e-05	1	1	1	Q5VT66	Q5VT66 [311-327]	0		2	1910.01											8.256e-05													3.361e-06
	High	[K].DQIAYSDTSPFLILSEASLADLNSR.[L]	1xDeamidated [Q2]	9.82248e-05	3.64943e-05	1	1	2	Q5VT66	Q5VT66 [203-227]	0			2727.34			2									2			5.607e-05							0.0001152				7.486e-05								4.548e-05
	High	[K].DQIAYSDTSPFLILSEASLADLNSR.[L]		2.49534e-08	3.64943e-05	1	1	6	Q5VT66	Q5VT66 [203-227]	0			2726.35		2				2	3	2	3			3		7.91e-05				0.0001271	0.0001199	9.804e-05	0.0002494	0.0001152					9.983e-07	1.859e-06	8.721e-07	2.862e-09	0.0004112			9.797e-08
	High	[K].GVPVSEAECTAMGLR.[S]	1xCarbamidomethyl [C9]	0.000178905	3.64943e-05	2	2	3	Q5VT66; Q969Z3	Q5VT66 [71-85]; Q969Z3 [70-84]	0			1576.75					2			2	2								0.0001227			9.804e-05	0.000476							4.855e-05	0.002871			0.001549
	High	[K].VGDPVYLLGQ.[-]		0.00334105	0.000558206	1	1	9	Q5VT66	Q5VT66 [328-337]	0		2	1060.57	2		2	2			2		2		0.002806	2	0.003761		0.001109	0.0002404			0.003516		0.0005228	0.0002544	0.05917	0.04293		0.01826			0.004475		0.04394		0.005415	0.001246	1.43
	High	[K].TPTTNAVHK.[C]		0.00387641	0.000573847	1	1	1	Q5VT66	Q5VT66 [140-148]	0			968.516												2										0.0002544												0.001464
	High	[R].KEPLETLK.[S]		0.144393	0.0095018	1	1	1	Q5VT66	Q5VT66 [288-295]	1			957.562							2												0.003789												0.04781
High	P05787	Keratin, type II cytoskeletal 8 OS=Homo sapiens OX=9606 GN=KRT8 PE=1 SV=7	0	191.994	74	37	340	28	483	53.7	5.59	27	24	13	12	27	26	18	11	12	11	13	12	61	61	19	21	37	42	21	14	16	12	17	19		3856	ENSG00000170421.12	KRT8
	Confidence	Annotated Sequence	Modifications	Qvality PEP	Qvality q-value	# Protein Groups	# Proteins	# PSMs	Master Protein Accessions	Positions in Master Proteins	# Missed Cleavages	Charge (by Search Engine): C2 Sequest HT (ATZ CRT KO, Replicate=2)	Charge (by Search Engine): B2 Sequest HT (ATZ CRT KO, Replicate=1)	Theo. MH+ [Da]	Charge (by Search Engine): A2 Sequest HT (ATZ CRT WT, Replicate=1)	Charge (by Search Engine): E2 Sequest HT (ATZ CNX WT, Replicate=1)	Charge (by Search Engine): D2 Sequest HT (ATZ CRT WT, Replicate=2)	Charge (by Search Engine): K2 Sequest HT (ATZ CNX KO, Replicate=3)	Charge (by Search Engine): J2 Sequest HT (ATZ CRT WT, Replicate=3)	Charge (by Search Engine): H2 Sequest HT (ATZ CNX KO, Replicate=2)	Charge (by Search Engine): I2 Sequest HT (ATZ CRT KO, Replicate=3)	Charge (by Search Engine): F2 Sequest HT (ATZ CNX KO, Replicate=1)	Charge (by Search Engine): G2 Sequest HT (ATZ CNX WT, Replicate=2)	Percolator q-Value (by Search Engine): C2 Sequest HT (ATZ CRT KO, Replicate=2)	Percolator q-Value (by Search Engine): B2 Sequest HT (ATZ CRT KO, Replicate=1)	Charge (by Search Engine): L2 Sequest HT (ATZ CNX WT, Replicate=3)	Percolator q-Value (by Search Engine): A2 Sequest HT (ATZ CRT WT, Replicate=1)	Percolator q-Value (by Search Engine): E2 Sequest HT (ATZ CNX WT, Replicate=1)	Percolator q-Value (by Search Engine): D2 Sequest HT (ATZ CRT WT, Replicate=2)	Percolator q-Value (by Search Engine): K2 Sequest HT (ATZ CNX KO, Replicate=3)	Percolator q-Value (by Search Engine): J2 Sequest HT (ATZ CRT WT, Replicate=3)	Percolator q-Value (by Search Engine): H2 Sequest HT (ATZ CNX KO, Replicate=2)	Percolator q-Value (by Search Engine): I2 Sequest HT (ATZ CRT KO, Replicate=3)	Percolator q-Value (by Search Engine): F2 Sequest HT (ATZ CNX KO, Replicate=1)	Percolator q-Value (by Search Engine): G2 Sequest HT (ATZ CNX WT, Replicate=2)	Percolator q-Value (by Search Engine): L2 Sequest HT (ATZ CNX WT, Replicate=3)	Percolator PEP (by Search Engine): A2 Sequest HT (ATZ CRT WT, Replicate=1)	Percolator PEP (by Search Engine): B2 Sequest HT (ATZ CRT KO, Replicate=1)	Percolator PEP (by Search Engine): C2 Sequest HT (ATZ CRT KO, Replicate=2)	Percolator PEP (by Search Engine): D2 Sequest HT (ATZ CRT WT, Replicate=2)	Percolator PEP (by Search Engine): E2 Sequest HT (ATZ CNX WT, Replicate=1)	Percolator PEP (by Search Engine): F2 Sequest HT (ATZ CNX KO, Replicate=1)	Percolator PEP (by Search Engine): G2 Sequest HT (ATZ CNX WT, Replicate=2)	Percolator PEP (by Search Engine): H2 Sequest HT (ATZ CNX KO, Replicate=2)	Percolator PEP (by Search Engine): I2 Sequest HT (ATZ CRT KO, Replicate=3)	Percolator PEP (by Search Engine): J2 Sequest HT (ATZ CRT WT, Replicate=3)	Percolator PEP (by Search Engine): K2 Sequest HT (ATZ CNX KO, Replicate=3)	Percolator PEP (by Search Engine): L2 Sequest HT (ATZ CNX WT, Replicate=3)	XCorr (by Search Engine): A2 Sequest HT (ATZ CRT WT, Replicate=1)
	High	[K].NLPDNDNEENLIHGDFR.[L]		0.000118076	3.64943e-05	1	1	2	Q709F0	Q709F0 [208-224]	0			2011.91						3	3		3									0.0001271	0.0002943		0.02953								0.4629	2.634e-05	0.002676
	High	[R].YLLGNNSSEDSFLFANIVQPLAETGLQLSK.[R]		1.51552e-05	3.64943e-05	1	1	2	Q709F0	Q709F0 [327-356]	0			3268.67						3						3						0.0001271				0.0001152								1.182e-05				4.135e-06
	High	[R].VPATNLILGEGR.[G]		1.42124e-05	3.64943e-05	1	1	8	Q709F0	Q709F0 [608-619]	0			1239.71		2		2	2	2	2	2	2			2		7.91e-05		9.957e-05	0.0001227	0.0002044	0.0001199	0.0001469	0.0002494	0.0001152					0.000483	0.0002997	4.994e-05	0.0003478	0.0002093	9.562e-05	4.759e-06	5.694e-05
	High	[R].DLTIPGLSPAER.[S]		0.000374784	3.64943e-05	1	1	1	Q709F0	Q709F0 [131-142]	0			1268.68				2												9.957e-05																	0.000155
	High	[K].SNPTFYLQK.[G]		0.00189594	0.000331991	1	1	5	Q709F0	Q709F0 [54-62]	0			1097.56				2	2	2	2		2							0.0001634	0.0001227	0.0002608	0.00417		0.000313								0.0005421	0.001882	0.05439	0.001491	0.001459
	High	[R].TQNTSLSR.[H]		0.0108693	0.00116246	1	1	2	Q709F0	Q709F0 [556-563]	0			906.464						2			2									0.0005273			0.00236								0.02877	0.003832
	High	[K].GFQTYVLR.[K]		0.0111377	0.00116246	1	1	1	Q709F0	Q709F0 [63-70]	0			983.531									2												0.0005228								0.003413
	High	[R].ALQIMCER.[A]	1xCarbamidomethyl [C6]	0.0426954	0.00397116	1	1	2	Q709F0	Q709F0 [646-653]	0			1020.5						2			2									0.002478			0.001344								0.01311	0.0353
High	P33992	DNA replication licensing factor MCM5 OS=Homo sapiens OX=9606 GN=MCM5 PE=1 SV=5	0	271.99	62	38	310	38	734	82.2	8.37	28	29	13	10	30	26	18	15	11	14	21	15	61	68	14	13	31	29	18	15	11	14	21	15	Met-loss+Acetyl [N-Term]	4174	ENSG00000100297.15	MCM5
	Confidence	Annotated Sequence	Modifications	Qvality PEP	Qvality q-value	# Protein Groups	# Proteins	# PSMs	Master Protein Accessions	Positions in Master Proteins	# Missed Cleavages	Charge (by Search Engine): C2 Sequest HT (ATZ CRT KO, Replicate=2)	Charge (by Search Engine): B2 Sequest HT (ATZ CRT KO, Replicate=1)	Theo. MH+ [Da]	Charge (by Search Engine): A2 Sequest HT (ATZ CRT WT, Replicate=1)	Charge (by Search Engine): E2 Sequest HT (ATZ CNX WT, Replicate=1)	Charge (by Search Engine): D2 Sequest HT (ATZ CRT WT, Replicate=2)	Charge (by Search Engine): K2 Sequest HT (ATZ CNX KO, Replicate=3)	Charge (by Search Engine): J2 Sequest HT (ATZ CRT WT, Replicate=3)	Charge (by Search Engine): H2 Sequest HT (ATZ CNX KO, Replicate=2)	Charge (by Search Engine): I2 Sequest HT (ATZ CRT KO, Replicate=3)	Charge (by Search Engine): F2 Sequest HT (ATZ CNX KO, Replicate=1)	Charge (by Search Engine): G2 Sequest HT (ATZ CNX WT, Replicate=2)	Percolator q-Value (by Search Engine): C2 Sequest HT (ATZ CRT KO, Replicate=2)	Percolator q-Value (by Search Engine): B2 Sequest HT (ATZ CRT KO, Replicate=1)	Charge (by Search Engine): L2 Sequest HT (ATZ CNX WT, Replicate=3)	Percolator q-Value (by Search Engine): A2 Sequest HT (ATZ CRT WT, Replicate=1)	Percolator q-Value (by Search Engine): E2 Sequest HT (ATZ CNX WT, Replicate=1)	Percolator q-Value (by Search Engine): D2 Sequest HT (ATZ CRT WT, Replicate=2)	Percolator q-Value (by Search Engine): K2 Sequest HT (ATZ CNX KO, Replicate=3)	Percolator q-Value (by Search Engine): J2 Sequest HT (ATZ CRT WT, Replicate=3)	Percolator q-Value (by Search Engine): H2 Sequest HT (ATZ CNX KO, Replicate=2)	Percolator q-Value (by Search Engine): I2 Sequest HT (ATZ CRT KO, Replicate=3)	Percolator q-Value (by Search Engine): F2 Sequest HT (ATZ CNX KO, Replicate=1)	Percolator q-Value (by Search Engine): G2 Sequest HT (ATZ CNX WT, Replicate=2)	Percolator q-Value (by Search Engine): L2 Sequest HT (ATZ CNX WT, Replicate=3)	Percolator PEP (by Search Engine): A2 Sequest HT (ATZ CRT WT, Replicate=1)	Percolator PEP (by Search Engine): B2 Sequest HT (ATZ CRT KO, Replicate=1)	Percolator PEP (by Search Engine): C2 Sequest HT (ATZ CRT KO, Replicate=2)	Percolator PEP (by Search Engine): D2 Sequest HT (ATZ CRT WT, Replicate=2)	Percolator PEP (by Search Engine): E2 Sequest HT (ATZ CNX WT, Replicate=1)	Percolator PEP (by Search Engine): F2 Sequest HT (ATZ CNX KO, Replicate=1)	Percolator PEP (by Search Engine): G2 Sequest HT (ATZ CNX WT, Replicate=2)	Percolator PEP (by Search Engine): H2 Sequest HT (ATZ CNX KO, Replicate=2)	Percolator PEP (by Search Engine): I2 Sequest HT (ATZ CRT KO, Replicate=3)	Percolator PEP (by Search Engine): J2 Sequest HT (ATZ CRT WT, Replicate=3)	Percolator PEP (by Search Engine): K2 Sequest HT (ATZ CNX KO, Replicate=3)	Percolator PEP (by Search Engine): L2 Sequest HT (ATZ CNX WT, Replicate=3)	XCorr (by Search Engine): A2 Sequest HT (ATZ CRT WT, Replicate=1)
	High	[K].SQGQDVTSSVYFMK.[Q]		8.3658e-06	3.64943e-05	1	1	6	P15374	P15374 [75-88]	0			1576.73				2	2	2	2		2			2				9.957e-05	0.0001227	0.0001271	0.00506		0.0003856	0.0001152							0.001397	4.717e-05	0.06803	0.0001267	2.703e-06	1.073e-05
	High	[K].FLEESVSMSPEER.[A]		5.0441e-06	3.64943e-05	1	1	10	P15374	P15374 [122-134]	0	2	2	1539.7	2	2		2	2		2	2	2	5.464e-05	8.256e-05	2	6.965e-05	7.91e-05		9.957e-05	0.0001227		0.0001199	9.804e-05	0.0002494	0.0001152	9.683e-06	2e-05	4.825e-05		1.343e-06	4.001e-06	7.177e-05		0.0001616	4.66e-06	7.725e-06	7.453e-06	2.74
	High	[R].YLENYDAIR.[V]		0.000923159	0.000202625	1	1	4	P15374	P15374 [137-145]	0			1156.56		2	2	2	2		2	2						7.91e-05	0.4851	0.5186	0.0001227		0.0001199	0.462						1	0.0003374	1			0.001765	0.001474	1
	High	[K].FMERDPDELR.[F]		0.0254714	0.00259587	1	1	3	P15374	P15374 [212-221]	1			1307.6				2				2				2				0.0008694				0.005189		0.001977						0.08614					0.01402	0.01761
High	Q15365	Poly(rC)-binding protein 1 OS=Homo sapiens OX=9606 GN=PCBP1 PE=1 SV=2	0	297.037	89	20	426	15	356	37.5	7.09	16	16	14	14	14	18	16	13	17	14	15	17	60	65	45	42	27	33	31	23	28	25	22	25	Acetyl [N-Term]	5093	ENSG00000169564.6	PCBP1
	Confidence	Annotated Sequence	Modifications	Qvality PEP	Qvality q-value	# Protein Groups	# Proteins	# PSMs	Master Protein Accessions	Positions in Master Proteins	# Missed Cleavages	Charge (by Search Engine): C2 Sequest HT (ATZ CRT KO, Replicate=2)	Charge (by Search Engine): B2 Sequest HT (ATZ CRT KO, Replicate=1)	Theo. MH+ [Da]	Charge (by Search Engine): A2 Sequest HT (ATZ CRT WT, Replicate=1)	Charge (by Search Engine): E2 Sequest HT (ATZ CNX WT, Replicate=1)	Charge (by Search Engine): D2 Sequest HT (ATZ CRT WT, Replicate=2)	Charge (by Search Engine): K2 Sequest HT (ATZ CNX KO, Replicate=3)	Charge (by Search Engine): J2 Sequest HT (ATZ CRT WT, Replicate=3)	Charge (by Search Engine): H2 Sequest HT (ATZ CNX KO, Replicate=2)	Charge (by Search Engine): I2 Sequest HT (ATZ CRT KO, Replicate=3)	Charge (by Search Engine): F2 Sequest HT (ATZ CNX KO, Replicate=1)	Charge (by Search Engine): G2 Sequest HT (ATZ CNX WT, Replicate=2)	Percolator q-Value (by Search Engine): C2 Sequest HT (ATZ CRT KO, Replicate=2)	Percolator q-Value (by Search Engine): B2 Sequest HT (ATZ CRT KO, Replicate=1)	Charge (by Search Engine): L2 Sequest HT (ATZ CNX WT, Replicate=3)	Percolator q-Value (by Search Engine): A2 Sequest HT (ATZ CRT WT, Replicate=1)	Percolator q-Value (by Search Engine): E2 Sequest HT (ATZ CNX WT, Replicate=1)	Percolator q-Value (by Search Engine): D2 Sequest HT (ATZ CRT WT, Replicate=2)	Percolator q-Value (by Search Engine): K2 Sequest HT (ATZ CNX KO, Replicate=3)	Percolator q-Value (by Search Engine): J2 Sequest HT (ATZ CRT WT, Replicate=3)	Percolator q-Value (by Search Engine): H2 Sequest HT (ATZ CNX KO, Replicate=2)	Percolator q-Value (by Search Engine): I2 Sequest HT (ATZ CRT KO, Replicate=3)	Percolator q-Value (by Search Engine): F2 Sequest HT (ATZ CNX KO, Replicate=1)	Percolator q-Value (by Search Engine): G2 Sequest HT (ATZ CNX WT, Replicate=2)	Percolator q-Value (by Search Engine): L2 Sequest HT (ATZ CNX WT, Replicate=3)	Percolator PEP (by Search Engine): A2 Sequest HT (ATZ CRT WT, Replicate=1)	Percolator PEP (by Search Engine): B2 Sequest HT (ATZ CRT KO, Replicate=1)	Percolator PEP (by Search Engine): C2 Sequest HT (ATZ CRT KO, Replicate=2)	Percolator PEP (by Search Engine): D2 Sequest HT (ATZ CRT WT, Replicate=2)	Percolator PEP (by Search Engine): E2 Sequest HT (ATZ CNX WT, Replicate=1)	Percolator PEP (by Search Engine): F2 Sequest HT (ATZ CNX KO, Replicate=1)	Percolator PEP (by Search Engine): G2 Sequest HT (ATZ CNX WT, Replicate=2)	Percolator PEP (by Search Engine): H2 Sequest HT (ATZ CNX KO, Replicate=2)	Percolator PEP (by Search Engine): I2 Sequest HT (ATZ CRT KO, Replicate=3)	Percolator PEP (by Search Engine): J2 Sequest HT (ATZ CRT WT, Replicate=3)	Percolator PEP (by Search Engine): K2 Sequest HT (ATZ CNX KO, Replicate=3)	Percolator PEP (by Search Engine): L2 Sequest HT (ATZ CNX WT, Replicate=3)	XCorr (by Search Engine): A2 Sequest HT (ATZ CRT WT, Replicate=1)
	High	[R].LAYQELQIDR.[K]		7.97608e-05	3.64943e-05	1	1	2	Q8N6H7	Q8N6H7 [276-285]	0			1248.66				2								2				9.957e-05						0.0001152											0.0001624	2.36e-05
	High	[R].SSVSHSVLSEMQVIEQETPVSAK.[S]	1xDeamidated [Q16]	0.000317333	3.64943e-05	1	1	1	Q8N6H7	Q8N6H7 [314-336]	0			2473.21								3												9.804e-05								9.002e-05
	High	[R].SSVSHSVLSEMQVIEQETPVSAK.[S]		1.05079e-07	3.64943e-05	1	1	6	Q8N6H7	Q8N6H7 [314-336]	0			2472.23		3		3		3	3	3				3		7.91e-05		9.957e-05		0.0001271	0.0001199	9.804e-05		0.0001152					9.674e-06	3.482e-08		1.349e-08	5.002e-05		1.247e-06	3.999e-07
	High	[K].VSSQSFSEIER.[Q]		0.000719597	0.000161824	1	1	2	Q8N6H7	Q8N6H7 [236-246]	0		2	1268.61	2										0.0006176		6.965e-05										0.0003112	0.007545											2.13
	High	[K].MAVLANGVMNSLQDR.[Y]	1xDeamidated [Q/N]	0.00096718	0.000241084	1	1	3	Q8N6H7	Q8N6H7 [503-517]	0			1619.79	2					2	2					2	0.004157					0.02435	0.0001199			0.0001989	0.07107							0.4593	0.0002972			0.0006392	0.8
	High	[K].YKDNPFSLGESFGSR.[W]		0.00183819	0.000331991	1	1	5	Q8N6H7	Q8N6H7 [358-372]	1	3		1703.8				3	3	3			3	0.0002418						9.957e-05	0.001811	0.0002608			0.0005228				0.005969				0.004496	0.001158		0.01925	0.0008788
	High	[R].SLGVHLSFIR.[S]		0.00523123	0.00062503	2	2	3	Q9NP61; Q8N6H7	Q9NP61 [54-63]; Q8N6H7 [55-64]	0	3		1128.65			3							0.0002418					0.00187										0.006313	0.03328
	High	[R].LGMGLVSR.[S]		0.021794	0.00214645	1	1	1	Q8N6H7	Q8N6H7 [306-313]	0			832.471									2												0.0007069								0.006691
High	O75083	WD repeat-containing protein 1 OS=Homo sapiens OX=9606 GN=WDR1 PE=1 SV=4	0	321.057	74	35	404	35	606	66.2	6.65	24	18	22	22	20	18	23	25	17	17	16	17	58	35	56	41	26	21	35	40	23	26	20	23		9948	ENSG00000071127.16	WDR1
[truncated: 3,632 more rows]
[truncated: 14 more columns]

## Sheet: CRT- 492 proteins
Protein FDR Confidence: Combined	Accession	Description	Sum PEP Score	Coverage [%]	# Unique Peptides	# Peptides (by Search Engine): D2 Sequest HT (ATZ CRT WT, Replicate=1)	# Peptides (by Search Engine): C2 Sequest HT (ATZ CRT KO, Replicate=1)	# Peptides (by Search Engine): A2 Sequest HT (ATZ CRT WT, Replicate=2)	# Peptides (by Search Engine): B2 Sequest HT (ATZ CRT KO, Replicate=2)	# Peptides (by Search Engine): F2 Sequest HT (ATZ CRT WT, Replicate=3)	# Peptides (by Search Engine): E2 Sequest HT (ATZ CRT KO, Replicate=3)	# Peptides (by Search Engine): L2 Sequest HT (ATZ CNX WT, Replicate=1)	# Peptides (by Search Engine): K2 Sequest HT (ATZ CNX KO, Replicate=1)	# Peptides (by Search Engine): I2 Sequest HT (ATZ CNX WT, Replicate=2)	# Peptides (by Search Engine): J2 Sequest HT (ATZ CNX KO, Replicate=2)	# Peptides (by Search Engine): G2 Sequest HT (ATZ CNX WT, Replicate=3)	# Peptides (by Search Engine): H2 Sequest HT (ATZ CNX KO, Replicate=3)	# PSMs (by Search Engine): D2 Sequest HT (ATZ CRT WT, Replicate=1)	# PSMs (by Search Engine): C2 Sequest HT (ATZ CRT KO, Replicate=1)	abundance ratio (CRT KO/WT, norm to total PSMs, Replicate=1)	abundance ratio (norm to ATZ, Replicate=1)	# PSMs (by Search Engine): A2 Sequest HT (ATZ CRT WT, Replicate=2)	# PSMs (by Search Engine): B2 Sequest HT (ATZ CRT KO, Replicate=2)	abundance ratio (CRT KO/WT, norm to total PSMs, Replicate=2)	abundance ratio (norm to ATZ, Replicate=2)	# PSMs (by Search Engine): F2 Sequest HT (ATZ CRT WT, Replicate=3)	# PSMs (by Search Engine): E2 Sequest HT (ATZ CRT KO, Replicate=3)	abundance ratio (CRT KO/WT, norm to total PSMs, Replicate=3)	abundance ratio (norm to ATZ, Replicate=3)	# PSMs (by Search Engine): L2 Sequest HT (ATZ CNX WT, Replicate=1)	# PSMs (by Search Engine): K2 Sequest HT (ATZ CNX KO, Replicate=1)	# PSMs (by Search Engine): I2 Sequest HT (ATZ CNX WT, Replicate=2)	# PSMs (by Search Engine): J2 Sequest HT (ATZ CNX KO, Replicate=2)	# PSMs (by Search Engine): G2 Sequest HT (ATZ CNX WT, Replicate=3)	# PSMs (by Search Engine): H2 Sequest HT (ATZ CNX KO, Replicate=3)	Modifications	Entrez Gene ID	Ensembl Gene ID	Gene Symbol
[truncated: 492 more rows]

[truncated: 12 more sheets: CRT- raw PSMs, CRT- corrected ratios, t-test1, CRT- corrected ratios, t-test2, CRT log calculation-total PSMs, CRT log calculation-ATZ PSMs, CNX-Proteins&Peptides (n=456), CNX- 456 proteins, CNX- raw PSMs, CNX- corrected ratios, t-test1, CNX- corrected ratios, t-test2, CNX log calculation-total PSMs, CNX log calculation-ATZ PSMs]
